# Supplementary material for: Failure to use health services by people with Chagas disease: Multilevel analysis of endemic area in Brazil
Source: PLoS Negl Trop Dis. 2022 Sep 19;16(9):e0010785. doi: 10.1371/journal.pntd.0010785 (PMC9522310; doi:10.1371/journal.pntd.0010785)
Supplement: S1 Database — (XLSX) [file pntd.0010785.s002.xlsx]

## Sheet: banco_PLOS (2)
study_id	id_do_paciente	Sorologia_cat	ARIELA_ARTIGO1	sinaissinais_sintomas16	o2_MARCAPASSO	major_fa	O2_major_fa	death	marcapassoNovo	FibrilaçãoNovo	death_2	DependNOVA	o2_new_idade	Idade_Cat_	Classefuncional_cat	Auto_percep_cat_O1	O2_Auto_percep_CAT	DuraçaoOndaQRS_DICO	o1_BNP_idade_cat	os_cidade	o2_sexo	Cor_autodecl_cat	Nivel_escolaridade_cat	IMC_cat_2cat	alfabetizadoo	estado_civil_cat	Serv_saude_CAT	Renda	o2_hábito_cigarro_CAT	o2_nem_med_gratuito_DC	o2_etilismo_CAT	o2_ativ_fisica	o2_diabetes	O2_HAS	o2_new_acompanhado_esf_cat	Há_qt_tempotemDC_CAT	leishmaniose_o1	o2_UsoBZN_ultimos2anos	o2_compreensao_DC	o2_freq_examesDC_cat	o2_new_especialista_cat	o2_tempoConsultaDC	o2_unidSaude_distancia_cat	Contextuais_ORIGINAIS	UNID_TER	POP	POP_RUR	DENS_DEM	ESP_VIDA
1	1858	1		0	0	0		0	0		0	0	68	1	0	0	0	0	1	9	0	1	1	1	0	0	2	0	1	1	0	1	0	1	0	2	0	1	2	1	2	0	0		762.84	5940	65.72	8	72.5
2	304	1		0	0	0		0	0		0	0	52	1	0	0	0	0	0	18	0	1	2	1	1	1	0	1	1	2	0	1	0	1	2	1	0	1	2	2	2				3308.1	58828	36.46	17	73.26
5	507	1		0	0	0		0	0		0	0	61	0		0	1	0	0	18	1	1	1	1	0	1	2	0	0	1	0	1	0	1	2		0	1	2	1	2	0	0		3308.1	58828	36.46	17	73.26
6	398	1		0	0	0		0	0		0	0	69	1	0	0	0	0	1	18	0	1	2	0	1	0	2	1	0	0	0	1	0	0	0	2	0	1	2	0	2	1	0		3308.1	58828	36.46	17	73.26
9	506	1		0	0	0		0	0		0	0	63	1	0	1	0	0	0	18	1	0	1	1	0	0	1	0	0	2	0	1	1	1	2		0	0	2	2	2	1	0		3308.1	58828	36.46	17	73.26
10	546	1		1	1	0		0	0		0	0	37	0	0	0	0	0	0	18	1	1	1	0	0	0	2	0	0	2	0	1	0	0	2	1	0	1	2	2	1		0		3308.1	58828	36.46	17	73.26
11	1320	1		0	0	0		0	0		0	0	53	0	0	0	0	1	1	4	0	1	1	1	0	1	2	1	1	2	0	1	0	1	0	1	0	1	2	2	1	0	2		1456.1	9148	26.34	7	72.74
12	1381	1		0	0	0		0	0		0	0	61	0	0	0	0	0	0	4	1	1	1	0	0	1	2	1	0	2	0	0	0	1	0	2	0	1	2	2	2		1		1456.1	9148	26.34	7	72.74
15	1389	1		0	0	0		0	0		0	0	69	1	1	0	0	0	0	4	1	0	2	1	1	1	2	1	0	2	0	1	0	1	1	2	0	1	1	2	0	0	0		1456.1	9148	26.34	7	72.74
16	1383	1		0	0	0		0	0		0	0	78	1	1	0	0	0	0	4	1	0	2	0	1	1	2	1	0	2	0	1	0	1	1	2	0	1	1	1	2		0		1456.1	9148	26.34	7	72.74
17	1428	1		0	0	0		0	0		0	0	76	1	0	0	0	0	0	4	1	1	2	1	1	1	2	0	0	1	0	0	1	1	0	2	0	1	0	1	1	0	1		1456.1	9148	26.34	7	72.74
18	1332	1		0	0	0		0	0		0	0	71	1	1	0	0	0	0	4	1	1	2	1	1	0	2	0	0	1	0	1	0	1	1	2	0		1	1	1	0			1456.1	9148	26.34	7	72.74
19	1363	1		0	0	0		0	0		0	0	55	0	1	0	0	0	0	4	1	1	1	1	0	1	2	1	0	1	0	1	0	1	1	2	0	1	0	1	1	1			1456.1	9148	26.34	7	72.74
21	1315	1		0	0	0		0	0		0	0	75	1	1	0	0	0	0	4	0	0	1	1	1	0	2	0	1	2	0	0	1	1	0	2	0	1	1	1	2	0	0		1456.1	9148	26.34	7	72.74
22	1286	1		1	1	0		0	0		0	0	72	1	0	0	0	1	0	4	0	1	1	0	0	0	2	1	1	1	0	1	0	1	0	2	0	1	2	2	0	0	0		1456.1	9148	26.34	7	72.74
30	1283	1		0		0		1	9		1	1		1	1	1		0	1	4	0	1	2		1	1		1									0								1456.1	9148	26.34	7	72.74
32	1358	1		0	0	0		0	0		0	0	73	1	1	0	0	0	0	4	1	1	1	0	1	1	2	1	1	2	0	1	0	1	0	2	0	1	2	1	2	1	0		1456.1	9148	26.34	7	72.74
34	1273	1		0	0	0		0	0		0	0	59	0	1	0	0	0	0	4	0	1	1	0	0	1	2	1	1	0	0	1	0	0	0		0	1	2	1	2	0	1		1456.1	9148	26.34	7	72.74
36	1274	1		0	0	0		0	0		0	0	71	1	0	0	0	0	0	4	1	0	1	0	0	0	2	0	0	0	0	1	0	0	2	2	0	1	0	0	2	1	0		1456.1	9148	26.34	7	72.74
37	1354	1		0	0	0		0	0		0	0	52	0	1	0	0	0	0	4	1	1	1	1	0	0	2	1	0	1	0	0	0	1	1	2	0	1	1	0	2	1	0		1456.1	9148	26.34	7	72.74
39	1321	1		0	0	0		0	0		0	0	50	0	0	0	0	0	0	4	1	1	1	0	0	0	2	1	0	2	0	0	0	0	0	2	0	1	0	2	1	0	1		1456.1	9148	26.34	7	72.74
40	1300	1		0		1		1	9	0	1	1		1	0	0		1	1	4	0	0	2		1	0		0								2	0								1456.1	9148	26.34	7	72.74
41	1376	1		0	0	1		0	0	0	0	0	59	0	1	0	1	0	0	4	1	1	1	1	1	0	2	1	0	2	0	1	0	0	2	2	0	1	2	2	1	0	1		1456.1	9148	26.34	7	72.74
43	597	1		1	1	0		0	0		0	0	84	1		0	1	0	0	18	0	1	2	1	1	1	0	1	1	1	0	1	0	1	2	2	0	1		1	0	0	1		3308.1	58828	36.46	17	73.26
44	491	1		0	0	0		0	0		0	0	65	1	0		0	0	0	18	1	1	1	0	0	1	1	1	0	1	0	1	1	1	2	2	0	1	2	2	2	1	1		3308.1	58828	36.46	17	73.26
45	326	1		0	0	0		0	0		0	0	39	0	0	0	0	0	0	18	0	1	1	0	0	0	2	1	0	1	0	0	1	0	2	2	0	0	2	1	2	1	0		3308.1	58828	36.46	17	73.26
46	544	1		0	0	0		0	0		0	0	45	0	1	1	1	0	0	18	1	1	1	1	0	0	0	1	0	2	0	0	0	1	1	2	0	0	2	2	1	0	1		3308.1	58828	36.46	17	73.26
47	456	1		0	0	0		0	0		0	0	58	0	0	0	0	1	0	18	0	1	1	1	0	0	2	0	0	0	0	0	1	0	2	2	1	1	2	0	2	1	0		3308.1	58828	36.46	17	73.26
48	439	1		0	0	0		0	0		0	0	70	1	0	0	0	1	0	18	0	1	1	0	1	0	2	1	1	0	0	1	0	0	2	1	0	1	2	1	2	0	0		3308.1	58828	36.46	17	73.26
49	380	1		1	1	0		0	0		0	0	46	0	0	0	0	1	0	18	1	0	1	1	0	0	0	1	0	2	0	1	0	0	1	2	0	1	2	1	0	0	0		3308.1	58828	36.46	17	73.26
50	306	1		0	0	0		0	0		0	0	59	0	0	0	0	1	0	18	0	0	1	0	0	0	0	0	1	1	0	1	0	1	2	1	0	1	2	2	2	0	0		3308.1	58828	36.46	17	73.26
51	504	1		0	0	0		0	0		0	0	59	0	1	0	0	0	0	18	1	1	1	1	0	0	1	1	1	2	0	1	0	1	2	2	0	0	2	2	2	1	0		3308.1	58828	36.46	17	73.26
53	492	1		0	0	0		0	0		0	0	49	0	0	0	0	0	0	18	1	0	1	0	0	1	2	1	0	0	0	1	0	1	2	2	0	1	0	2	0	0	0		3308.1	58828	36.46	17	73.26
56	4547	1		0	0	0		0	0		0	0	67	1	0	0	0	0	0	10	1	1	1	0	0	0	2	1	0		0	1	0	1	2	2	0	1	2	2	2				2181.32	66803	9.33	33	72.74
57	1301	1		0	0	0		0	0		0	0	73	1	0	0	0	1	0	4	0	1	1	1	0	0	2	0	1	2	0	0	0	1	0	2	0	1	1	2	1		0		1456.1	9148	26.34	7	72.74
59	1304	1		0	0	0		0	0		0	0	66	1	0	0	0	0	0	4	0	0	1	0	0	0	2	0	1	0	0	0	0	0	0	1	0	1	0	2	2	0	0		1456.1	9148	26.34	7	72.74
65	245	1		1	1	0		0	0		0	0	39	0	0	0	1	0	1	8	0	1	1	0	1	0	0	1	0	2	0	1	0	1	2		0	1	1	1	0	0	1		2747.3	24912	40.2	10	73.48
66	1350	1		0	0	0		0	0		0	0	75	1	0	0	0	0	0	4	1	1	1	1	0	0	0	0	0	1	0	1	0	1	2	2	0	1	0	1	0	0			1456.1	9148	26.34	7	72.74
69	1425	1		0		0		1	9		1	1		1	1	1		0	0	4	0	1	2		1	0		0								2	0								1456.1	9148	26.34	7	72.74
70	1343	1		0	0	0		0	0		0	0	55	0	1	0	0	0	0	4	1	0	1	1	0	1	2	0	0	1	0	1	1	1	1		0	1	1	1	1	0	0		1456.1	9148	26.34	7	72.74
71	1386	1		0	0	0		0	0		0	0	67	1	0	0	0	0	0	4	1	0	2	0	1	1	2	0	0	1	0	0	0	1	1	2	0	1	1	1	2	0	0		1456.1	9148	26.34	7	72.74
72	1423	1		0		1		1	9	0	1	1		1	1			0	1	4	0	1	2		1	0		0								2	0								1456.1	9148	26.34	7	72.74
73	1427	1		0	0	1	1	0	0	0	0	0	72	1	0	0	0	0	0	4	1	0	1	0	0	1	2	1	0	1	0	1	0	1	0	2	0	1	0	0	2	0	0		1456.1	9148	26.34	7	72.74
74	1412	1		0	0	0		0	0		0	0	78	1	0	0	0	0	0	4	1	0	2	1	1	1	2	1	1	2	0	0	0	1	0	2	0	1	1	1	2	0	0		1456.1	9148	26.34	7	72.74
80	1326	1		0		0		1	9		1	1		1	1	0		0	0	4	0	1	2		1	0		0								2	0								1456.1	9148	26.34	7	72.74
84	476	1		0	0	0		0	0		0	0	49	0	0	0	1	1	0	18	1	0	1	1	0	0	1	1	0	2	0	0	0	0	2	2	0	0		2	2				3308.1	58828	36.46	17	73.26
85	4227	1		0	0	0		0	0		0	0	47	0	1	0	0	0	0	9	1	1	1	1	0	1	0	0	0	2	0	1	0	0	1		0	1	2	2	2	0	1		762.84	5940	65.72	8	72.5
86	325	1		0	0	0		0	0		0	0	46	0	1	0	0	0	0	18	1	1	1	0	0	0	2	1	0	2	0	1	0	0	0	2	0	1	0	2	1	0	1		3308.1	58828	36.46	17	73.26
87	452	1		0	0	0		0	0		0	0	47	0	1	0	0	0	0	18	1	1	1	1	0	1	2	1	1	2	0	0	0	1	0	2	0	1	1	2	2	0	0		3308.1	58828	36.46	17	73.26
88	528	1		0	0	0		0	0		0	0	48	0	1	1	1	0	0	18	1	1	1	1	0	0	0	1	0	1	0	1	0	0	1	2	0	1	1	0	2	0	0		3308.1	58828	36.46	17	73.26
89	494	1		1		0		1	9		1	1		1	1	0		1	1	18	1	0	1		1	1		1									0								3308.1	58828	36.46	17	73.26
90	344	1		0	0	0		0	0		0	0	54	0	1	0	0	0	0	18	1	1	1	0	0	1	0	1	0	2	0	1	0	0	2	2	0	1	1	2	2	0			3308.1	58828	36.46	17	73.26
91	564	1		0	0	0		0	0		0	0	69	1	0	0	0	0	0	18	0	1	1	1	0	0	2	1	0	2	0	1	1	1	1	0	0	1	2	2	2	0			3308.1	58828	36.46	17	73.26
92	4182	1		1	0	0		0	0		0	0	49	0	0	0	0	1	0	9	0	0	1	1	0	0	0	0	0	2	0	1	0	0	2	2	0	1	1	2	2	0	0		762.84	5940	65.72	8	72.5
93	446	1		0		0		1	9		1	1		1	1	0		0	0	18	1	1	1		1	1		0								2	0								3308.1	58828	36.46	17	73.26
94	510	1		0	0	0		0	0		0	0	54	0	1	1	1	0	0	18	1	1	1	1	0	0	0	1	0	2	0	1	0	0	2	2	0	0	2	2	0	0	0		3308.1	58828	36.46	17	73.26
95	348	1		0	0	0		0	0		0	0	72	1	0	0	0	0	0	18	1	1	2	0	1	1	0	0	0	1	0	1	0	1	2		0	1	2	2	2	1	0		3308.1	58828	36.46	17	73.26
96	547	1		0	0	0	1	0	0	1	0	1	63	1	1	0	0	0	1	18	1	1	1	0	1	1	2	1	0	2	0	1	0	0	2	2	0	1	2	2	2				3308.1	58828	36.46	17	73.26
97	451	1		0	0	0		0	0		0	0	46	0	1	0	0	0	0	18	1	1	2	0	1	0	0	1	0	2	0	1	0	0	2	2	0	0	2	2	1	0	0		3308.1	58828	36.46	17	73.26
98	442	1		0	0	0		0	0		0	0	53	0		0	1	0	0	18	0	1	1	0	0	0	1	1	1	2	0	1	0	0	2	1	0	0	2	1	2	0	0		3308.1	58828	36.46	17	73.26
99	526	1		0	0	1		0	0	0	0	0	55	0	1	0	0	0	1	18	1	1	1	1	0	1	0	1	1	2	0	0	0	1	2	2	0	0	2	2	0	0	0		3308.1	58828	36.46	17	73.26
100	360	1		0	0	0		0	0		0	0	50	0	1	0	0	0	0	18	1	1	0	0	0	0	0	0	0	1	0	1	0	1	2		0	1	2	0	2	0	0		3308.1	58828	36.46	17	73.26
105	467	1		0	0	0		0	0		0	0	59	0	1	0	1	1	1	18	1	1	1	0	1	1	0	1		2		0	0	0	2	2	0	1	2	2	2				3308.1	58828	36.46	17	73.26
107	591	1		0	0	0		0	0		0	0	39	0	0	0	0	0	0	18	0	1	1	1	0	0	0	0	0	2	0	1	0	0	2	1	0	1	2	2	2				3308.1	58828	36.46	17	73.26
108	539	1		0	0	0		0	0		0	0	64	1	0	0	0	0	1	18	1	0	1	0	0	0	2	1	0	2	0	0	0	1	2		0	1	2	2	2	0	0		3308.1	58828	36.46	17	73.26
109	562	1		0	0	0		0	0		0	0	45	0	0	0	0	1	1	18	0	1	2	0	1	0	0	1	1	2	0	0	0	1	1		0	1	0	2	2				3308.1	58828	36.46	17	73.26
110	373	1		0	0	0		0	0		0	0	77	1	1	0	0	0	0	18	1	1	1	1	0	1	0	1	0	1	0	1	0	1	2	2	0	1	1	2	2	1	0		3308.1	58828	36.46	17	73.26
112	429	1		0		0		1	9		1	1		0	0	0		1	1	18	0	1	2		1	0		1								1	0								3308.1	58828	36.46	17	73.26
114	571	1		0	0	0		0	0		0	0	87	1	0	0	0	0	0	18	1	1	2	1	1	1	0	1	1	2	0	1	0	1	2	1	0	1	2	2	2	0	0		3308.1	58828	36.46	17	73.26
116	393	1		0	0	1		0	0	0	0	0	57	0	0	0	1	0	1	18	0	1	2	1	1	0	2	1	1	2	0	1	0	1	1	2	0	0	2	2	2	0	0		3308.1	58828	36.46	17	73.26
117	291	1		0	0	0		0	0		0	0	37	0	0	0	0	0	0	18	1	1	1	0	0	1	1	1	1	2	0	0	0	1	2	2	0	1	2	2	2	1	0		3308.1	58828	36.46	17	73.26
118	335	1		0		0		1	9		1	1		1	1	0		0	0	18	1															2	0								3308.1	58828	36.46	17	73.26
119	441	1		0	0	0		0	0		0	0	45	0	0	1	1	0	0	18	0			0			1		1		0	0	0	0		1	0			2	2				3308.1	58828	36.46	17	73.26
120	300	1		1	1	0		0	0		0	0	52	0	0	0	0	1	1	18	0	0	1	0	0	0	0	0	0	2	0	1	0	0	2		0	1	2	2	0	0	2		3308.1	58828	36.46	17	73.26
121	414	1		1	1	0		0	0		0	0	53	0	0	0	0	0	1	18	0	1	1	0	0	0	0	0	1	2	0	1	0	0	2	1	0	1	0	2	0	0	2		3308.1	58828	36.46	17	73.26
122	424	1		0	0	0		0	0		0	0	73	1	0	0	0	0	0	18	1	0	2	0	1	1	2	1	0	2	0	1	1	1	1	2	0	0	2	2	1	0	0		3308.1	58828	36.46	17	73.26
123	420	1		0	0	0		0	0		0	0	65	1	0	0	1	0	0	18	0	0	2	1	1	0	0	1	0	1	0	1	0	0	0		0	1	2	2	0	0	0		3308.1	58828	36.46	17	73.26
124	565	1		0	0	0		0	0		0	0	73	1	0	0	0	0	0	18	0	1	2	0	1	0	1	0	1	2	0	1	0	1	2	2	0	0	2	2	2		1		3308.1	58828	36.46	17	73.26
126	329	1		0	0	0		0	0		0	0	56	0	1	0	0	1	0	18	0	1	2	0	1	0	2	1	0	2	0	1	0	0	2	2	0	1	2	2	2	0	1		3308.1	58828	36.46	17	73.26
127	231	1		0	0	0		0	0		0	0	54	0	0	0	0	0	0	8	1	1	2	1	1	0	2	1	1	1	0	1	0	0	2		0	0	2	1	2	0	1		2747.3	24912	40.2	10	73.48
129	270	1		0	0	0		0	0		0	0	45	0	0	1	1	0	0	8	1	1	1	0	0	0	2	1	0	1	0	1	0	1	2		0	1	2	1	2	1	0		2747.3	24912	40.2	10	73.48
130	275	1		0	0	0		0	0		0	0	37	0	0	0	1	1	0	8	1	1	1	1	0	0	2	0	0	2	0	0	0	1	1	1	0	1	2	2	1	0	0		2747.3	24912	40.2	10	73.48
131	264	1		0	0	0		0	0		0	0	51	0	0	0	1	0	0	8	1	1	2	0	1	0	2	1	1	1	0	0	0	1	0	2	0	1	2	1	1	0	1		2747.3	24912	40.2	10	73.48
133	217	1		0	0	0		0	0		0	0	78	1	0	0	0	0	0	8	1	1	2	0	1	1	2	1	0	2	0	1	0	1	1	2	0	1	2	2	2	0	1		2747.3	24912	40.2	10	73.48
134	250	1		0	0	0		0	0		0	0	44	0	0	0	0	0	0	8	1	1	1	0	1	0	2	1	0	0	0	0	0	0	2		0	1	1	2	0	0	1		2747.3	24912	40.2	10	73.48
135	228	1		0	0	0		0	0		0	0	74	1	0	0	1	0	0	8	1	1	1	0	1	0	1	1	0	1	0	1	0	1	1		0	1		1	2	1	0		2747.3	24912	40.2	10	73.48
136	241	1		0	0	0		0	0		0	0	46	0	0	0	0	0	0	8	0	1	1	0	0	1	2	1	0	1	0	1	0	0	1	2	0	1	1	1	1	0	0		2747.3	24912	40.2	10	73.48
137	341	1		0	0	0		0	0		0	0	44	0	0	0	0	1	0	18	1	1	1	1	0	0	0	1	0	2	0	0	0	0	2	2	0	1	0	2	2	1			3308.1	58828	36.46	17	73.26
138	384	1		0	0	0		0	0		0	0	64	1	0	0	0	0	0	18	1	1	1	1	0	0	1	0	0	2	0	0	0	1	2		0	1	2	2	2		0		3308.1	58828	36.46	17	73.26
139	529	1		0	0	0		0	0		0	0	43	0	1	1	1	0	0	18	1	1	1	1	0	0	1	1	0	2	0	1	0	0	2		0	1	2	2	2	1	0		3308.1	58828	36.46	17	73.26
140	599	1		0	0	1	1	0	0	0	0	0	67	1	0	0	1	0	1	18	0	1	2	0	1	0	2	1	1	1	0	1	0	0	1	1	0	1	2	2	1	0	1		3308.1	58828	36.46	17	73.26
141	580	1		0	0	0		0	0		0	0	60	0	0	0	0	0	0	18	0	1	1	1	1	0	1	1	1	2	0	0	0	1	2	2	0	0	2	2	2	1	1		3308.1	58828	36.46	17	73.26
143	260	1		0	0	0		0	0		0	0	68	1	0	0	0	0	0	8	1	1	2	0	0	0	2	1	0	0	0	1	0	1	1	2	0	1	2	1	2	1	0		2747.3	24912	40.2	10	73.48
149	218	1		0	0	0	1	0	0	1	0	1	60	0	0	0	0	1	0	8	0	1	1	0	1	0	0	1	1	1	0	1	0	1	2	1	0	1	2	1	2	0	1		2747.3	24912	40.2	10	73.48
150	235	1		0		0		1	9		1	1		1	0	1		0	0	8	1	1	1		0	1		1								2	0								2747.3	24912	40.2	10	73.48
151	256	1		0	0			0	0		0	0	54	1	0	0	1		0	8	1	1	2	0	1	1	2	1	0	0	0	1	1	1	0	2	0	1	0	1	1	0			2747.3	24912	40.2	10	73.48
152	239	1		0	0	0		0	0		0	0	62	0	0	0	0	0	0	8	0	1	1	0	1	0	2	1	0	0	0	1	0	1	2	1	0	1	0	0	1	1	0		2747.3	24912	40.2	10	73.48
153	234	1		0	0	0		0	0		0	0	56	0	0	0	0	0	0	8	1	0	1	1	0	0	2	1	0	1	0	1	0	0	2	2	0	1	2	1	2	0	0		2747.3	24912	40.2	10	73.48
154	238	1		0	0	0		0	0		0	0	44	0	0	0	1	0	1	8	1	1	1	1	0	1	1	1	1	2	0	1	0	1	2		0		2	2	2	0	0		2747.3	24912	40.2	10	73.48
155	246	1		0	0	1	1	0	0	0	0	0	70	1	0	0	0	0	0	8	1	1	1	0	1	1	1	1	1	2	0	0	0	1	2	1	0		2	2	2	1	0		2747.3	24912	40.2	10	73.48
156	233	1		0	0	0		0	0		0	0	67	1	0	0	0	0	0	8	1	0	1	1	0	0	2	1	0	2	0	0	0	1	2	2	0		2	2	1	0	0		2747.3	24912	40.2	10	73.48
157	458	1		0	0	0		0	0		0	0	67	1	1	0	0	0	0	18	1	1	1	0	0	0	2	0	0	1	0	1	1	1	2	1	0	1	2	1	2	0	0		3308.1	58828	36.46	17	73.26
158	463	1		0		0		1	9		1	1		0	1	1		0	0	18	1	1	2		1	1		1								1	0								3308.1	58828	36.46	17	73.26
159	342	1		0	0	0		0	0		0	0	42	0	1	0	0	0	0	18	1	1	1	0	0	0	2	1	0	1	0	1	0	1	2	1	0	1	2	2	2	1	0		3308.1	58828	36.46	17	73.26
160	489	1		0	0			0	0		0	0	43	0	0	0	0		0	18	1	1	1	1	0	0	0	0	0	2	0	0	0	0	2		0	1	0	2	2	0			3308.1	58828	36.46	17	73.26
161	324	1		0	0	0		0	0		0	0	35	0	1	0	0	0	0	18	1	1	1	0	0	0	0	1	0	2	0	1	1	1	2	1	0	1	2	1	0	0	0		3308.1	58828	36.46	17	73.26
162	472	1		0	0	0		0	0		0	0	50	0	0	0	0	0	0	18	0	1	1	1	0	0	2	0	0	2	0	1	0	0	2	2	0	1	0	2	2	1	0		3308.1	58828	36.46	17	73.26
163	292	1		0	0	0		0	0		0	0	48	0	1	0	0	0	0	18	1	1	1	1	0	1	2	1	1	1	0	1	0	1	1	1	0	1	0	2	2	1	0		3308.1	58828	36.46	17	73.26
164	336	1		0	0	0		0	0		0	0	78	1	0	0	0	0	0	18	1	1	2	0	1	1	2	1	1	1	0	0	0	1	1	2	0	1	2	1	0	1	0		3308.1	58828	36.46	17	73.26
165	383	1		0	0	0		0	0		0	0	62	1	1	0	0	0	0	18	1	1	1	0	1	0	2	1	0	1	0	0	1	0	1	1	0	1	2	2	2	0	0		3308.1	58828	36.46	17	73.26
166	584	1		0	0	0		0	0		0	0	57	0	1	0	0	0	0	18	1	1	2	1	1	0	2	0	0	1	0	0	1	1	2	1	0	0	2	1	2	0	0		3308.1	58828	36.46	17	73.26
167	490	1		0	0	0		0	0		0	0	54	0	0	0	0	0	0	18	1	1	1	1	1	0	2	1	0	1	0	0	0	1	1	2	0	1	2	2	0	0	0		3308.1	58828	36.46	17	73.26
168	453	1		0	0	0		0	0		0	0	59	0	0	0	0	0	0	18	1	0	1	1	0	0	0	1	1	2	0	1	0	1	2	2	0	1	0	2	2	1			3308.1	58828	36.46	17	73.26
169	488	1		0	0	0		0	0		0	0	46	0	0	0	0	0	0	18	1	1	1	0	0	0	0	1	1	2	0	1	0	1	0	2	0	1	1	2	2	0	0		3308.1	58828	36.46	17	73.26
171	519	1		0	0	0		0	0		0	0	44	0	1	1	1	0	0	18	1	1	1	0	0	1	2	1	0	0	0	1	0	1	0	2	0	1	1	1	1	0	0		3308.1	58828	36.46	17	73.26
172	369	1		0	0	0		0	0		0	0	72	1	1	0	0	0	0	18	1	1	1	1	1	1	0	1	0	0	0	1	1	1	2		0		1	1	0	0	0		3308.1	58828	36.46	17	73.26
173	543	1		0	0	0		0	0		0	0	59	0	0	0	1	0	0	18	1	1	1	1	0	0	0	1	0	0	0	0	1	1	2	2	0	1	1	1	2	0	0		3308.1	58828	36.46	17	73.26
176	594	1		1	1	0		0	0		0	0	36	0	0	0	0	1	0	18	1	1	1	1	0	0	0	1	0	2	0	1	0	0	2		0	1	0	2	2	0			3308.1	58828	36.46	17	73.26
177	432	1		1	1	0		0	0		0	0	53	1	0	0	0	1	0	18	0	1	2	1	1	0	0	1	1	1	0	1	0	1	2	1	0	1	1	2	1	0	0		3308.1	58828	36.46	17	73.26
178	361	1		0	0	0		0	0		0	0	56	0	0	0	0	0	0	18	1	1	2	1	1	1	0	1	0	2	0	1	0	1	1		0	1	1	2	2	0	0		3308.1	58828	36.46	17	73.26
179	493	1		1	1	0		0	0		0	0	56	0	0	0	0	1	0	18	1	1	1	1	0	0	0	1	1	1	0	1	0	1	1	1	0	1	0	1	1	0	1		3308.1	58828	36.46	17	73.26
180	308	1		0	0	0		0	0		0	0	51	0	1	0	0	0	0	18	0	1	1	1	0	1	2	1	1	2	0	0	0	0	1	2	0	0	2	2	0	0	0		3308.1	58828	36.46	17	73.26
181	313	1		0	0	0		0	0		0	0	53	0	1	1	0	0	0	18	1	1	1	1	0	0	2	1	0	2	0	1	0	0	2	1	0	1	1	2	2	0	0		3308.1	58828	36.46	17	73.26
182	553	1		0	0	0		0	0		0	0	76	1	1	0	0	0	0	18	0	1	1	1	0	1	0	0	1	2	0	0	1	1	2	2	0	1	0	2	2	0	1		3308.1	58828	36.46	17	73.26
183	317	1		0		0		1	9		1	1		1	1	0		0	0	18	1	0	1		0	0		1								2	0								3308.1	58828	36.46	17	73.26
188	554	1		0	0	0		0	0		0	0	55	0	1	0	0	0	1	18	1	1	1	1	0	1	2	1	1	1	0	1	0	1	1		0	1	2	2	2	0	0		3308.1	58828	36.46	17	73.26
189	332	1		0				1	9		1	1		1	1	0			0	18	1	1	1		0	1		0								2	0								3308.1	58828	36.46	17	73.26
190	450	1		0	0	0		0	0		0	0	58	0	1	1	0	0	0	18	0	1	1	0	1	1	2	1	1		1	1	0	0		2	0	1	2	1					3308.1	58828	36.46	17	73.26
192	219	1		0	0	0		0	0		0	0	63	1	1		0	0	0	8	1	1	1	1	0	1	2	1	0	1	0	1	0	1	1	2	0	1	2	2	0	0	0		2747.3	24912	40.2	10	73.48
193	261	1		0	0	0		0	0		0	0	59	0	1		0	0	0	8	1	0	1	1	1	0	2	0	0	1	0	1	0	1	0	1	0		1	0	1	0	0		2747.3	24912	40.2	10	73.48
194	518	1		0	0	0		0	0		0	0	57	0	1	0	0	0	0	18	1	1	1	1	0	1	2	1	0	1	0	1	0	0	0	2	0	1	0	2	2	0	0		3308.1	58828	36.46	17	73.26
195	273	1		0	0	0		0	0		0	0	73	1	0		0	0	0	8	1	1	1		0	1	2	1	0	1	0	0	0	1	2	1	0	1	1	1	1	1	0		2747.3	24912	40.2	10	73.48
196	262	1		1	1	0		0	0		0	0	72	1	1	0	0	0	0	8	1	0	1	1	1	1	0	1	0	1	0	1	0	0	2		0	1	0	2	1	1	0		2747.3	24912	40.2	10	73.48
197	253	1		0	0	0		0	0		0	0	65	1	1		0	0	0	8	1	1	2	0	1	1	2	1	1	0	0	1	0	1	1	2	0	1	2	1	0	0	0		2747.3	24912	40.2	10	73.48
198	251	1		0	0	0		0	0		0	0	67	1	0		1	0	0	8	1	1	2	1	1	1	0	0	1	2	0	1	0	1	1	0	0	1	2	1	0	0	0		2747.3	24912	40.2	10	73.48
199	266	1		0	0	0		0	0		0	0	60	0	0		1	0	0	8	1	0	2	0	1	0	1	1	0		0	1	0	0		1	0	1	2	2					2747.3	24912	40.2	10	73.48
200	230	1		0	0	0		0	0		0	0	30	0	0		1	1	0	8	1	1	1	1	0	1	0	1	1	2	0	1	0	0	1		0	1	0	1	1	1	0		2747.3	24912	40.2	10	73.48
201	1346	1		0	0	0		0	0		0	0	67	1	0	0	0	0	0	4	1	0	1	0	0	0	0	0	0	0	0	1	0	0	0	2	0	1	1	2	0	0	2		1456.1	9148	26.34	7	72.74
203	1353	1		0	0	0		0	0		0	0	61	0	0	0	0	0	0	4	1	1	1	1	0	1	2	1	0	0	0	1	0	1	1	2	0	1	0	0	0	0	1		1456.1	9148	26.34	7	72.74
205	1349	1		0		1		1	9	0	1	1		0	1	1		0	1	4	1	1	1		0	0		0								2	0								1456.1	9148	26.34	7	72.74
206	1575	1		0	0	0		0	0		0	0	77	1	1	0	0	0	0	5	1	1	2	1	1	0	2	0	0	2	0	1	0	1	2	2	0	1	2	2	2		1		830.83	15189	62.51	19	72.86
207	1479	1		0	0	0		0	0		0	0	83	1	1	0	0	1	0	5	1	1	1	0	1	1	0	0	0	2	0	1	0	1	2	1	0	1		2	1				830.83	15189	62.51	19	72.86
208	1329	1		0	0	0		0	0		0	0	68	1	1	1	0	0	0	4	0	0	2	1	1	0	2	1	1	2	0	1	0	1	0	2	0	1	2	1	0	0	0		1456.1	9148	26.34	7	72.74
209	1337	1		0	0	0		0	0		0	0	62	1	1	0	0	0	0	4	1	1	2	1	1	1	2	1	0	1	0	0	1	1	0	2	0	1	1	2	1	0	2		1456.1	9148	26.34	7	72.74
210	1280	1		0	0	0		0	0		0	0	71	1	1	0	1	0	0	4	1	0	1	1	0	0	2	1	0	1	0	1	0	1	2	2	0	1	2	1	2	0	0		1456.1	9148	26.34	7	72.74
211	1271	1		0	0	0		0	0		0	0	56	0	1	0	1	0	0	4	1	1	1	1	0	0	2	1	1	1	0	1	0	1	1	2	0	1	2	1	1	0			1456.1	9148	26.34	7	72.74
214	1379	1		0	0	0		0	0		0	0	68	1	1	1	1	0	0	4	1	1	1	0	0	1	2	1	0	1	0	1	0	1	2	2	0	1	2	1	2	0	0		1456.1	9148	26.34	7	72.74
216	1411	1		0	0	0		0	0		0	0	81	1	0	0	0	0	0	4	0	1	2	0	1	0	1	0	0	1	0	1	0	1	2	2	0	1	2	1	2	1	1		1456.1	9148	26.34	7	72.74
217	1318	1		0	0	0		0	0		0	0	62	1	0	0	1	0	1	4	0	1	2	0	1	1	0	0	1	0	0	1	0	1	2	2	0	1	1	2	2	0	0		1456.1	9148	26.34	7	72.74
219	1388	1		0		0		1	9		1	1		0	1	0		1	0	4	1	1	2		1	0		0								2	0								1456.1	9148	26.34	7	72.74
220	1392	1		0	0	0		0	0		0	0	59	0	1	0	1	1	0	4	1	0	1	1	0	0	2	1	0	2	0	1	0	1	1	2	0	1	2	2	1	1	2		1456.1	9148	26.34	7	72.74
221	1255	1		0	0	0		0	0		0	0	71	1	1	0	0	0	0	4	1	0	1	0	0	0	2	0	0	1	0	1	0	1	0	2	0	1	0	1	2	0	1		1456.1	9148	26.34	7	72.74
222	1285	1		0	0	1	1	0	0	0	0	0	72	1	0	0	0	1	1	4	0	1	2	0	1	1	2	1	1	1	0	1	1	1	2	1	0	1		1	2		1		1456.1	9148	26.34	7	72.74
223	1289	1		1	1	0		0	0		0	0	56	0	1	0	0	1	0	4	0	1	1	0	0	0	0	0	1	2	0	1	0	0	0	2	0	1	1	2	0	0	2		1456.1	9148	26.34	7	72.74
224	1312	1		0	0	1	1	0	0	0	0	0	49	0	1	0	0	1	1	4	0	1	2	0	1	0	2	1	1	2	0	1	0	1	1	2	0	1	1	1	2	1	1		1456.1	9148	26.34	7	72.74
227	1252	1		0	0	0		0	0		0	0	52	0	0	1	0	0	0	4	1	1	1	0	0	0	0	1	1	2	0	0	1	1	1	2	0	1	2	1	0	0	2		1456.1	9148	26.34	7	72.74
232	1419	1		0	0	0		0	0		0	0	83	1	1	0	1	1	0	4	1	1	1	0	1	0	0	0	0	2	0	1	0	1	1	2	0	1	2	2	0	0			1456.1	9148	26.34	7	72.74
233	1340	1		0	0	0		0	0		0	0	54	0	1	0	0	1	0	4	1	1	2	1	1	0	2	0	0	2	0	1	1	1	0	2	0	1	2	2	0	0	1		1456.1	9148	26.34	7	72.74
234	1418	1		0	0	0		0	0		0	0	68	1	0	0	0	1	0	4	1	1	1	0	1	0	0	0	1	1	0	1	0	1	2	1	0	1	0	2	2	0	1		1456.1	9148	26.34	7	72.74
235	1407	1		0	0	0		0	0		0	0	51	0	0	0	0	0	0	4	1	1	1	1	0	1	0	0	0	0	0	1	0	1	2	2	0	1	0	1	2	0	1		1456.1	9148	26.34	7	72.74
236	1416	1		0	0	0		0	0		0	0	49	0	0	0	0	0	0	4	1	0	1	1	0	1	0	1	0	2	0	1	0	0	0	2	0	1	1	2	1	0	2		1456.1	9148	26.34	7	72.74
237	1297	1		0	0	0		0	0		0	0	83	1	0	0		0	1	4	0	0	2	0	1	0	0	0	0		0	1	0	1			0	1		2			0		1456.1	9148	26.34	7	72.74
239	3676	1		1	1	0		0	0		0	0	75	1	1	0	1	0	1	4	1	0	1		1	1	0	0	0	2	0	1	0	1	2	2	0	1	2	2	2	0	2		1456.1	9148	26.34	7	72.74
240	3766	1		0	0	0		0	0		0	0	51	0	1	0	0	0	0	4	1	1	1	0	0	1	2	1	0	2	0	0	0	0	2	2	0	1	2	2	2				1456.1	9148	26.34	7	72.74
242	1265	1		0	0	0		0	0		0	0	78	1	0	0	0	1	0	4	0	0	2	1	1	0	2	1	1	2	0	1	0	1	1	2	0	1	2	2	1	0	0		1456.1	9148	26.34	7	72.74
244	1242	1		0		0	1	0	9	1	0	1		1	1	0		0	0	4	0	0	1		0	1		1								2	0								1456.1	9148	26.34	7	72.74
245	4414	1		0	0	0		0	0		0	0	85	1	0	0	1	0	0	10	0	1	2	1	1	0	2	1	1	0	0	1	0	1	1	1	0	1	2	1	2	0	0		2181.32	66803	9.33	33	72.74
246	1338	1		0	0			0	0		0	0	76	1	0	0	0		0	4	1	1	1	1	0	0	0	0	0	2	0	0	0	1	1	2	0	1	0	2	2	0	0		1456.1	9148	26.34	7	72.74
247	1368	1		0	0	0		0	0		0	0	78	1	0	0	1	0	0	4	1	1	2	1	1	1	0	0	0	2	0	1	0	1	2	2	0	1	2	2	1	0	2		1456.1	9148	26.34	7	72.74
248	1244	1		0	0	0		0	0		0	0	66	1	0	0	0	1	0	4	0	0	2	0	0	0	2	0	0	1	0	1	1	1	2	2	0	1	2	1	2	0	1		1456.1	9148	26.34	7	72.74
249	1314	1		0	0	1	1	0	0	0	0	0	74	1	0	1	1	1	1	4	0	1	2	0	1	0	2	1	0	1	0	1	0	0	1	2	0	1	2	1	2	0	1		1456.1	9148	26.34	7	72.74
250	1385	1		0	0	0		0	0		0	0	65	1	1	0	0	0	0	4	1	0	1	1	0	0	2	0	0	2	0	1	0	1	0	2	0	1	1	2	1	0	1		1456.1	9148	26.34	7	72.74
251	1118	1		0	0	0		0	0		0	0	60	0	0	0	0	0	0	2	1	1	1	1	0	0	2	1	0	0	0	1	0	1	0	2	0	1	1	1	1	1	0		3227.63	46654	21.55	15	74.29
252	1176	1		0	1	0		0	1		0	1	87	1	0	0	1	0	0	2	1	1	2	0	1	1	2	0	0	2	0	1	0	1	1	2	0	1	2	1	2	0	0		3227.63	46654	21.55	15	74.29
253	1053	1		0	0	0		0	0		0	0	70	1	0	1	0	0	0	2	1	1	2	0	0	0	2	0	0	1	0	1	0	0	2	2	0	1	2	1	2	0	1		3227.63	46654	21.55	15	74.29
255	1071	1		0	0	0		0	0		0	0	67	1	0	0	0	0	0	2	1	1	1	1	1	0	2	0	0	1	0	0	1	1	2	2	0	1	1	0	2	0	0		3227.63	46654	21.55	15	74.29
256	1163	1		1	1			0	0		0	0	47	0	1	1	0		0	2	1	1	1	1	0	0	2	1	0	1	0	0	0	1	0	2	0	1	1	1	0	0	0		3227.63	46654	21.55	15	74.29
257	1028	1		0	0	0		0	0		0	0	67	1	1	0	0	0	0	2	1	1	2	1	0	1	1	0	0	2	0	1	0	1	2	2	0	1	2	2	2				3227.63	46654	21.55	15	74.29
258	1145	1		0	0	0		0	0		0	0	55	0	1	1	0	0	0	2	1	1	1	1	0	1	0	1	0	2	0	1	1	0	2	2	0	1	1	2	2				3227.63	46654	21.55	15	74.29
259	1042	1		0	0	0		0	0		0	0	72	1	1	0	0	0	0	2	1	1	2	0	0	1	2	1	0	1	0	1	0	1	1	2	0	1	2	1	1	0	0		3227.63	46654	21.55	15	74.29
260	1157	1		0	0	0		0	0		0	0	50	0	0	0	0	0	0	2	0	1	1	1	0	0	2	1	0	1	0	0	0	1	2		0	1	2	1	2	0	0		3227.63	46654	21.55	15	74.29
262	1110	1		0	0	0		0	0		0	0	60	0	0	0	0	0	0	2	0	1	1	1	0	1	0	1	0	0	0	1	0	1	0	2	0	1	1	0	2	0	1		3227.63	46654	21.55	15	74.29
263	1029	1		0	0	0		0	0		0	0	74	1	0	0	0	0	0	2	1	0	1	0	0	1	2	0	0	2	0	1	1	0	2	1	0	1	2	2	2				3227.63	46654	21.55	15	74.29
265	1063	1		0	0	0		0	0		0	0	68	1	0	0	0	0	0	2	0	1	2	1	1	0	2	1	1		0	1	0	1	0	1	0	1		1		1			3227.63	46654	21.55	15	74.29
266	1167	1		0	0	0		0	0		0	0	44	0	0	0	0	0	0	2	1	1	1	1	1	0	1	0	0	2	0	0	0	1	2	2	0	1	2	2	2	1	0		3227.63	46654	21.55	15	74.29
267	1049	1		0	0	0		0	0		0	0	70	1	0	0	0	0	0	2	1	1	1	0	0	0	2	0	0	1	0	0	0	0	2	2	0	1	2	1	2				3227.63	46654	21.55	15	74.29
268	1075	1		0	0	0		0	0		0	0	66	1	0	0	0	1	0	2	0	1	1	0	1	1	0	1	1	0	0	1	0	0	0	2	0	1	1	1	2	0	0		3227.63	46654	21.55	15	74.29
269	1097	1		0	0	0		0	0		0	0	62	0	1	0	0	0	0	2	1	0	1	1	0	1	2	0	0	2	0	1	0	1	2	1	0	1	2	2	2	1	0		3227.63	46654	21.55	15	74.29
271	1126	1		0	0	0		0	0		0	0	59	0	0	0	0	0	0	2	1	1	1	1	0	0	2	0	1	1	0	1	0	1	1	2	0	1	1	1	2		0		3227.63	46654	21.55	15	74.29
272	1035	1		0	0	1	1	0	0	0	0	0	62	1	0	0	1	0	1	2	0	1	1	0	0	0	2	0	0	1	0	1	0	1		2	0	1	2	1					3227.63	46654	21.55	15	74.29
274	996	1		0	0	0		0	0		0	0	81	1	0	0	0	0	0	2	1	1	1	1	1	1	2	0	0	1	0	1	0	1	0	2	0	1	2	2	1	0	0		3227.63	46654	21.55	15	74.29
275	1023	1		0	0	0		0	0		0	0	75	1	0	1	1	0	0	2	1	1	1	0	0	1	0	1	1	2	0	1	0	1	0	2	0	1	2	1	2	0	0		3227.63	46654	21.55	15	74.29
276	1384	1		0	0	0		0	0		0	0	93	1	1	0	1	0	0	4	1	1	2	1	1	1	0	0	0	2	0	1	0	1	1	2	0	1	2	2	1		2		1456.1	9148	26.34	7	72.74
277	1250	1		0		0		1	9		1	1		1	1	1		1	0	4	1	1	2		1	1		1								2	0								1456.1	9148	26.34	7	72.74
278	1355	1		0		0		1	9		1	1		1	1	0		0	0	4	1	1	1		0	0		0								2	0								1456.1	9148	26.34	7	72.74
279	2826	1		0	0	0		0	0		0	0	50	0	1	0	0	0	0	16	0	0	1	1	0	0	0	1	0	2	0	0	0	1	2	1	0	1	2	2	2	0	0		1749.68	37627	48.61	21	72.74
280	2852	1		0	0	0		0	0		0	0	72	1	0	0	0	0	0	16	1	0	1	1	0	0	1	0	0		0	1	0	0	2	2	0	1		2	2	1	0		1749.68	37627	48.61	21	72.74
281	3791	1		0	0	0		0	0		0	0	75	1	0	0	0	0	0	4	1	0	1	1	0	1	0	0	0	2	0	0	0	1	2	2	0	1		2	2		0		1456.1	9148	26.34	7	72.74
284	3779	1		0	0	0		0	0		0	0	69	1	1	0	0	0	0	4	1	0	1	0	0	0	1	0	0	2	0	0	1	1	2		0	1		2	2				1456.1	9148	26.34	7	72.74
285	3723	1		0	0	0		0	0		0	0	56	0	0	0	0	0	0	4	0	1	1	0	0	0	1	1	1	1	1	0	0	0	1		0	1	2	1	2		1		1456.1	9148	26.34	7	72.74
286	3727	1		0	0	0		0	0		0	0	73	1	0	0	0	0	0	4	0	0	1	1	0	1	1	1	0	2	0	0	0	1	2	2	0	1	2	2	2	0	0		1456.1	9148	26.34	7	72.74
287	3775	1		0	0	0		0	0		0	0	63	1	1	0	0	0	0	4	1	1	2		1	1	1	0	1	2	0	0	0	1	2	1	0	1	2	2	2	0	2		1456.1	9148	26.34	7	72.74
288	3760	1		1	1	1		0	0	0	0	0	68	1	1	0	1	1	1	4	1	0	1	1	0	1	0	1	0	2	0	1	0	1	1	2	0	1		2	0	0	2		1456.1	9148	26.34	7	72.74
290	312	1		0	0	0		0	0		0	0	60	0	0	0	0	0	0	18	1	1	1	1	0	0	2	1	0	1	0	0	0	0	0	2	0	1	1	2	2	0	1		3308.1	58828	36.46	17	73.26
291	289	1		0	0	0		0	0		0	0	59	0	0	0	1	0	0	18	1	1	2	1	1	0	2	0	0	2	0	1	0	0	1	2	0	1	2	2	1	0	0		3308.1	58828	36.46	17	73.26
292	579	1		0	0	0		0	0		0	0	65	1	0	0	0	0	0	18	1	1	2	0	1	0	2	0	0	2	0	1	0	1	1	2	0	1	2	2	2		0		3308.1	58828	36.46	17	73.26
293	367	1		0	0	0		0	0		0	0	53	0	0	0	0	1	0	18	1	1	1	1	0	0	2	1	1	2	0	1	0	1	1	2	0	1	2	1	2	0	0		3308.1	58828	36.46	17	73.26
294	346	1		0	0	0		0	0		0	0	39	0	0	0	0	1	0	18	1	1	1	1	0	0	0	1	0	2	0	1	0	1	1		0	1	2	2	1	0	0		3308.1	58828	36.46	17	73.26
295	410	1		0	0	0		0	0		0	0	51	0	0	1	0	1	0	18	0			1			0		1	2	0	1	0	1	2		0	1	1	2	2	0	1		3308.1	58828	36.46	17	73.26
296	418	1		0	0	0		0	0		0	0	41	0	0	0	0	0	1	18	0			1			1		1	2	0	0	0	1	2	1	0	1	2	2	1	0	1		3308.1	58828	36.46	17	73.26
298	1812	1		0	0	0		0	0		0	0	58	0	0	0	0	0	0	9	0	0	1	0	0	0	2	0	1	1	0	1	0	1	0	2	0	1	1	1	0	0	1		762.84	5940	65.72	8	72.5
299	311	1		0	0	0		0	0		0	0	59	0	1	1	1	0	0	18	1	1	1	0	0	0	2	0	1	2	0	1	0	1	2	2	0	1	2	2	1		0		3308.1	58828	36.46	17	73.26
300	1223	1		0	0	0		0	0		0	0	46	0	0	0	0	0	0	3	1	0	1	1	0	1	2	1	0	2	0	1	0	1	2	2	0	1	1	1	2	1			1399.48	31213	33.76	23	73.78
305	1230	1		0	0	0		0	0		0	0	42	0	0	0	0	0	0	3	1	0	1	1	0	0	2	0	0	0	0	1	0	1	2	2	0	1	0	0	0	0	0		1399.48	31213	33.76	23	73.78
306	1219	1		0	0	0		0	0		0	0	47	0	0	0	0	1	0	3	1	1	1	1	0	1	2	0	1	0	0	0	0	1	2	2	0	1	0	0	0	0	0		1399.48	31213	33.76	23	73.78
307	1205	1		0	0	0		0	0		0	0	63	1	1	1	0	0	0	3	0	1	1	1	0	1	2	0	1	2	0	0	0	1	2	2	0	1	1	2	0		0		1399.48	31213	33.76	23	73.78
308	1225	1		0	0	0		0	0		0	0	55	0	0	0	0	1	0	3	1	1	1	1	0	0	0	0	1	1	0	0	0	1	2	2	0	1	0	0	1	1	0		1399.48	31213	33.76	23	73.78
310	570	1		0	0	0		0	0		0	0	49	0	0	0	1	1	0	18	0	1	1	1	0	0	2	1	0	1	0	1	0	1	2		0	0	1	1	2	0	1		3308.1	58828	36.46	17	73.26
313	286	1		0	0	0		0	0		0	0	71	1	0	0	1	0	0	18	1	1	2	0	1	1	2	1	1		0	1	0	0	2	2	0	1	2	2	2		2		3308.1	58828	36.46	17	73.26
314	340	1		0	1	0		0	1		0	1	69	0	0	0	0	1	1	18	0	1	2	0	1	0	0	1	0	2	0	1	0	1	1		0	1	1	2	2	0	0		3308.1	58828	36.46	17	73.26
315	532	1		0	0	0		0	0		0	0	54	0	1	0	1	0	0	18	1	0	1	0	1	0	1	1	0	1	0	0	0	0		2	0	1	2	2					3308.1	58828	36.46	17	73.26
317	4235	1		0		1	1	1	9	0	1	1		0	1	1		1	1	9	0	1	1		0	1		1								1	0								762.84	5940	65.72	8	72.5
318	1809	1		1	1	0		0	0		0	0	34	0	0	0	1	0	0	9	0	0	1	0	0	0	0	1	0	2	0	0	0	0	2	2	0	1	2	2	2	0	0		762.84	5940	65.72	8	72.5
319	4144	1		0	0	0		0	0		0	0	53	0	0	0	0	0	0	9	1	1	1	0	0	0	2	1	1	1	0	1	0	1	1	1	0	1	2	1	2	0	0		762.84	5940	65.72	8	72.5
320	4170	1		0	0	0		0	0		0	0	49	0	0	0	0	0	0	9	1	1	2	0	1	0	1	0	0	2	0	1	0	0	1	2	0	1	2	2	2	0	0		762.84	5940	65.72	8	72.5
321	382	1		0	0	0		0	0		0	0	62	0	0	0	0	1	0	18	1	1	1	0	1	1	0	1	1	0	0	1	0	1	1	2	0	1	1	1	2	0	1		3308.1	58828	36.46	17	73.26
322	575	1		0	0	0		0	0		0	0	55	0	1	1	1	0	0	18	1	1	1	1	0	0	0	1	0	1	0	1	1	1	1	2	0	1	0	1	0	0	1		3308.1	58828	36.46	17	73.26
323	295	1		0	0	0		0	0		0	0	70	1	0	0	1	0	0	18	1	1	2	0	1	1	0	1	0	2	0	0	0	1	2	2	0	1	2	2	1	0	0		3308.1	58828	36.46	17	73.26
324	288	1		0	0	0		0	0		0	0	55	0	0	0	1	0	0	18	1	1	1	0	1	1	2	1	0	1	0	0	1	1	2	1	0	1	2	1	2	0	0		3308.1	58828	36.46	17	73.26
326	460	1		0	0	0		0	0		0	0	51	0	0	1	0	0	0	18	0	1	1		1	0	1	1	1	2	0	1	0	0	2		0	1	2	1	2				3308.1	58828	36.46	17	73.26
327	449	1		0	0	0		0	0		0	0	76	1	1	0	0	0	1	18	1	1	2	0	1	0	2	0	1		0	1	0	1		2	0	1		1					3308.1	58828	36.46	17	73.26
328	281	1		0	0	0		0	0		0	0	47	0	0	0	0	0	0	18	0	1	1	0	1	0	2	1	0		0	1	0	0	2		0	1	1	2	2	0	1		3308.1	58828	36.46	17	73.26
329	377	1		0	0	0		0	0		0	0	44	0	0	0	1	0	0	18	0	1	1	1	0	0	0	1	0	1	0	0	0	1	1	2	0	1	1	1	0	0	1		3308.1	58828	36.46	17	73.26
330	483	1		0	1	0		0	1		0	1	78	1	1	0	1	0	0	18	1	0	1	0	1	1	1	1	0	1	0	1	0	1	2	1	0	1	2	1	2	0	0		3308.1	58828	36.46	17	73.26
331	298	1		0	0	0		0	0		0	0	68	1	0	0	0	0	0	18	1	1	1	0	0	0	2	0	0	2	0	1	0	0	1		0	1	2	2	1	1	2		3308.1	58828	36.46	17	73.26
332	587	1		0	0	0		0	0		0	0	51	0	0	0	0	0	0	18	1	1	1	1	0	0	2	1	0	1	0	1	0	1	0	2	0	1	1	2	2	1	1		3308.1	58828	36.46	17	73.26
333	551	1		0	0	0		0	0		0	0	60	0	0	0	0	0	0	18	1	0	1	0	0	0	0	0	0	2	0	0	0	1	1		0	0	2	2	1	1	1		3308.1	58828	36.46	17	73.26
334	569	1		0	0	0		0	0		0	0	56	0	1	0	0	0	0	18	1	1	2	0	1	1	1	1	0		0	1	0	1	1	1	0	1		2	2	0	0		3308.1	58828	36.46	17	73.26
339	1270	1		0	0	0		0	0		0	0	60	0	0	0	1	0	0	4	1	1	1	1	0	0	2	0	1	1	0	1	0	1	2	1	0	1	2	0	2		0		1456.1	9148	26.34	7	72.74
343	1409	1		0	1	0		0	1		0	1	66	1	1	0	0	1	0	4	1	1	1	0	0	1	2	0	0	1	0	1	0	1	1	2	0	1	1	1	1	0	0		1456.1	9148	26.34	7	72.74
345	1361	1		0	0	0		0	0		0	0	54	0	0	0	0	0	0	4	1	1	1	1	0	1	0	1	0	1	0	0	0	1	0	2	0	1	0	2	2	0	0		1456.1	9148	26.34	7	72.74
346	1402	1		0		0		1	9		1	1		0	1	0		0	0	4	1	1	1		0	1		1								2	0								1456.1	9148	26.34	7	72.74
348	1387	1		0	0	0		0	0		0	0	84	1	1	0	0	0	0	4	1	0	1	1	0	1	2	1	0	1	0	1	1	1	0	2	0	1	2	1	2	0	1		1456.1	9148	26.34	7	72.74
350	1296	1		0	0	0		0	0		0	0	64	1	1	0	0	0	0	4	0	0	2	1	1	0	2	0	1	2	0	0	0	1	1	2		1	1	2	1				1456.1	9148	26.34	7	72.74
354	1339	1		0	0	0		0	0		0	0	76	1	1	0		0	0	4	1	1	2	1	1	1	2	1		2		1	0	1	2	2	0	1		1	2				1456.1	9148	26.34	7	72.74
356	1404	1		0	0	0		0	0		0	0	60	0	0	0	0	0	0	4	1	0	0	0	0	1	0	0	1	0	0	1	0	0	2	2	0	1	0	2	2	0	0		1456.1	9148	26.34	7	72.74
358	1278	1		0		0		1	9		1	1		1	1	0		1	0	4	1	1	2		1	1		1									0								1456.1	9148	26.34	7	72.74
359	1334	1		0	0	0		0	0		0	0	46	0	1	0	1	0		4	1	1	1	1	0	1	2	1	1	2	0	1	0	1	2	2	0	1	0	1	2		0		1456.1	9148	26.34	7	72.74
361	1215	1		0	0			0	0		0	0	60	0	0	1	0		0	3	0	1	2	0	1	0	2	1	1		0	1	0	1		2	0	1		1					1399.48	31213	33.76	23	73.78
362	1200	1		0	0	0		0	0		0	0	45	0	0	0	0	0	0	3	1	1	1	1	0	0	2	1	0	2	0	1	1	1	2		0	1	2	1	2				1399.48	31213	33.76	23	73.78
363	1184	1		0	0	0		0	0		0	0	66	1	0	0	0	0	0	3	0	1	1	1	0	0	2	0	1		0	1	0	0		2	0	1		1					1399.48	31213	33.76	23	73.78
364	1178	1		0	0	0		0	0		0	0	43	0	0	0	0	0	0	3	0	1	1	1	0	0	2	1	0	1	0	1	0	0	1		0	1	1	1	2	1	0		1399.48	31213	33.76	23	73.78
365	1208	1		0	0	0		0	0		0	0	37	0	0	0	0	0	0	3	0	1	1		0	1	2	0	0	1	0	1	0	0	1		0	1	0	1	0	0	1		1399.48	31213	33.76	23	73.78
366	1226	1		0	0	0		0	0		0	0	49	0	1	0	0	0	0	3	1	1	1	1	0	0	2	1	0	2	0	1	0	0	1	2	0	1	0	1	0	0	1		1399.48	31213	33.76	23	73.78
367	1179	1		1	1	0		0	0		0	0	40	0	0	0	0	1	1	3	0	1	1	1	0	1	0	1	0	1	0	1	0	0	1	1	0	1	1	0	2	0	0		1399.48	31213	33.76	23	73.78
370	1186	1		0	0	0		0	0		0	0	60	0	0	0	0	1	0	3	0	1	1	1	0	0	2	0	0	1	0	0	1	1	0	2	0	1	0	1	1	0	0		1399.48	31213	33.76	23	73.78
371	1221	1		0	0	0		0	0		0	0	55	0	0	0	0	0	0	3	1	1	2	0	1	0	2	1	0	0	0	1	0	0	1		0	1	2	1	1				1399.48	31213	33.76	23	73.78
372	2590	1		0	0	0		0	0		0	0	73	1	0	0	0	0	0	13	1	1	1	0	0	0	2	0	0	2	0	1	1	1	2	2	0	1	1	2	0	0	0		1812.4	30794	59.13	18	73.14
374	1180	1		0	0	0		0	0		0	0	41	0	0	0	0	1	0	3	1	1	1	1	0	0	2	0	0	0	0	1	0	1	1		0	1	1	1	2	1	0		1399.48	31213	33.76	23	73.78
375	2595	1		1		0		1	9		1	1		0	1	0		0	0	13	1	1	1		0	0		0									0								1812.4	30794	59.13	18	73.14
377	2598	1		0	0	0		0	0		0	0		1	0	0	0	1	0	13	0	1	1	1	0	1	2	0	0	2	0	1	0	1	1		0	1	2	2	1				1812.4	30794	59.13	18	73.14
378	2608	1		0		1		1	9	0	1	1		1	1	0		0	0	13	1	0	2		1	1		0								2	0								1812.4	30794	59.13	18	73.14
381	2500	1		0	0	0		0	0		0	0	57	0	1	0	0	0	0	13	1	1	1	1	0	0	2	0	0	1	0	0	0	0	1	2	0	1	1	1	2	0	0		1812.4	30794	59.13	18	73.14
382	2548	1		0	0	0		0	0		0	0	81	1	0	0	0	0	0	13	0	0	2	0	1	0	2	0	1	0	0	1	0	1	0	2	0	1		1	1	0	0		1812.4	30794	59.13	18	73.14
383	2619	1		0	0	0		0	0		0	0	66	1	0	0	0	0	0	13	0	0	2	1	1	0	2	0	1		0	1	0	1		2	0	1		2					1812.4	30794	59.13	18	73.14
384	2483	1		0	0	0		0	0		0	0	63	1	1	0	0	0	0	13	1	0	1	1	0	0	0	0	0	0	0	1	0	1	1	2	0	1	1	0	2	0	1		1812.4	30794	59.13	18	73.14
386	1232	1		0	0	0		0	0		0	0	64	1	0	0	0	0	0	3	0	1	1	0	0	0	2	1	1	2	0	1	0	0	0	2	0	1	1	2	1		0		1399.48	31213	33.76	23	73.78
387	1240	1		0	0	0		0	0		0	0	44	0	1	0	0	0	0	3	1	1	1	1	0	0	2	1	0	2	0	1	0	0	1		1	1	2	2	1		0		1399.48	31213	33.76	23	73.78
388	1202	1		1	1	0		0	0		0	0	51	0	0	0	0	1	0	3	0	1	1	0	0	0	2	1	0	0	0	1	0	0	1	2	0	1	2	0	1	0	0		1399.48	31213	33.76	23	73.78
390	2458	1		0	0	0		0	0		0	0	75	1	0	0	0	0	0	13	0	0	1	1	0	0	0	0	1	1	0	1	0	1	0	2	0	1	1	1	0	0			1812.4	30794	59.13	18	73.14
391	1204	1		0	0	0		0	0		0	0	42	0	0	0	0	0	0	3	0	1	1	1	0	0	2	0	1	2	0	1	0	1	2		0	1	0	1	0	0	0		1399.48	31213	33.76	23	73.78
392	1196	1		0	0	0		0	0		0	0	42	0	0	0	0	0	0	3	1	1	1	0	0	1	2	1	0	0	0	1	0	1	2	2	0	1	0	0	0	0	0		1399.48	31213	33.76	23	73.78
393	1231	1		0	0			0	0		0	0	45	0	0	0	1		0	3	1	1	1	1	0	0	2	1	0	2	0	1	0	0	1	2	0	1	2	2	2	0	0		1399.48	31213	33.76	23	73.78
394	1188	1		0	0	0		0	0		0	0	49	0	0	0	0	1	0	3	0	1	1	1	0	0	2	1	0	0	0	0	0	0	2		0	1	0	0	1	1	1		1399.48	31213	33.76	23	73.78
396	1229	1		0	0	0		0	0		0	0	52	0	1	1	1	0	0	3	1	1	1	1	0	0	2	0	0	1	0	0	1	1	2		0	1	0	0	0	0	0		1399.48	31213	33.76	23	73.78
398	1238	1		0	0	0		0	0		0	0	55	0	1	0	0	0	0	3	1	1	2	0	1	0	2	0	0	2	1	1	0	1	1	2	0	1	2	1	0	0	0		1399.48	31213	33.76	23	73.78
401	5134	1		0		0		1	9		1	1		0	0	0		0	1	17	0	1			0	0		1								1	0								3117.68	29099	59.82	10	72.85
403	5114	1		0	0	0		0	0		0	0	45	0	0	0	0	1	0	17	0	0	1	1	0	0	2	1	0	2	0	0	0	0	1	1	0	1	2	1	1	0	0		3117.68	29099	59.82	10	72.85
404	5115	1		1		0		1	9		1	1		0	0	0		1	1	17	0	0	1		0	0		0									0								3117.68	29099	59.82	10	72.85
405	3574	1		0	0	0		0	0		0	0	75	1	0	0	0	1	0	2	0	1	1	0	0	1	2	1	1	2	0	1	0	1	1	2	0	1	2	2	2	0	0		3227.63	46654	21.55	15	74.29
406	2870	1		0	0	0		0	0		0	0	49	0	1	0	0	0	0	17	1	0	2	0	1	0	2	1	0	2	0	1	0	1	1	1	0	1	2	2	1	0			3117.68	29099	59.82	10	72.85
407	2911	1		0	0	0		0	0		0	0	59	0	0	0	0	1	0	17	0	1	1	0	0	0	2	0	1	1	0	1	0	1	0	2	0	1	1	1	2	0	0		3117.68	29099	59.82	10	72.85
409	5094	1		0	0	0		0	0		0	0	75	1	1	0	1	1	0	17	1	0	1	0	0	1	2	0	0	2	0	1	0	0	1		0	1	2	1	1	0	0		3117.68	29099	59.82	10	72.85
410	2876	1		0	1	1		0	1	0	0	1	64	1	0	0	0	1	1	17	0	0	1	0	1	0	2	0	1	2	0	1	1	1	1	2		1		2	0	0	0		3117.68	29099	59.82	10	72.85
413	3142	1		0	0	0		0	0		0	0	62	1	0	0	0	0	0	20	0	1	1	0	0	0	2	0	1	1	0	1	0	1	0	2	0	1	2	2	1		0		820.52	11681	51.5	15	72.22
416	3558	1		0	0	0	1	0	0	1	0	1	74	1	1	0	0	0	0	2	1	1	2	1	1	1	2	0	0	1	0	1	0	1	1		0	1	2	1	2				3227.63	46654	21.55	15	74.29
417	1549	1		0	0			0	0		0	0	56	0	0	0	0		0	5	1	1	1	0	0	0	0	1	0	2	0	1	0	0	2	2	0	1	2	2	2				830.83	15189	62.51	19	72.86
418	2865	1		0	0	0		0	0		0	0	59	0	0	0	1	0	0	17	1	1	1	1	0	0	2	1	0	0	0	0	0	1	0	2	0	1	1	0	2	1	0		3117.68	29099	59.82	10	72.85
419	5102	1		0	0	0		0	0		0	0	67	1	0	1	0	0	0	17	0	1	1	1	0	0	1	0	1		0	0	0	0	2	2	0	1		2					3117.68	29099	59.82	10	72.85
422	2866	1		0				1	9		1	1		1	1	0			1	17	0	0	2		1	1		0								1									3117.68	29099	59.82	10	72.85
424	3469	1		0	0	0		0	0		0	0	51	0	0	0	0	0	0	2	1	1	1	1	0	0	2	0	0	0	0	1	0	0	0	2	0	1	0	1	0	0	0		3227.63	46654	21.55	15	74.29
426	1018	1		0	0	0		0	0		0	0	77	1	0	0	0	0	0	2	1	1	2	0	1	0	2	1	0	2	0	1	0	1	1	2	0	1		2	2	0	0		3227.63	46654	21.55	15	74.29
427	2863	1		0	1	0		0	1		0	1	61	0	1	0	0	0	0	17	1	0	2	0	1	1	2	1	0	1	0	1	0	1		1	0	1	2	1		0			3117.68	29099	59.82	10	72.85
431	3186	1		0	0	0		0	0		0	0	44	0	0	1	0	0	0	20	0	1	1	1	0	0	2	0	0	2	0	1	0	0	2	1	0	1	1	2	2		0		820.52	11681	51.5	15	72.22
432	3094	1		0	0	0		0	0		0	0	64	1	0	0	0	0	0	20	1	1	2	0	1	1	0	1	0	0	0	0	0	1	1	2	0	1	2	1			1		820.52	11681	51.5	15	72.22
433	5108	1		1	1	0		0	0		0	0	42	0	1	0	1	1	0	17	1	1	1	0	1	1	2	0	0	1	0	1	0	1	1	1	0	1	2	1	1	0	2		3117.68	29099	59.82	10	72.85
434	5282	1		0	0	0		0	0		0	0	53	0	1	1	0	0	0	18	0	0	1	0	0	0	2	0	0	1	0	1	0	0	2	1	0	1	1	1	2				3308.1	58828	36.46	17	73.26
435	964	1		1	1	0		0	0		0	0	55	0	1	0	0	0	1	1	1	1	1	1	0	0	2	1	1	0	0	1	1	1	0	2	0	1	1	1	0	0			587.11	12300	68.39	21	73.97
437	4401	1		0	0	0		0	0		0	0	72	1	1	0	0	0	0	10	1	1	1	1	0	1	2	1	0		0	1	0	0		2	0	1		1					2181.32	66803	9.33	33	72.74
438	3585	1		0	0	0		0	0		0	0	80	1	1	0		0	0	2	0	1	1	0	0	0	2	0	1		0	1	1	1	0	2	0	1		1	0	0	0		3227.63	46654	21.55	15	74.29
440	1134	1		0	0	0		0	0		0	0	57	0	0	0	0	0	1	2	0	0	1	0	0	0	0	0	1	0	0	1	0	1	1	1	0	1	1	1	2	0	0		3227.63	46654	21.55	15	74.29
442	3371	1		0	0	0		0	0		0	0	56	0	1	0	0	0	0	1	0	1	1	1	0	0	2	1	0	0	0	0	0	1	0	2	0	1	1	2	2	0	1		587.11	12300	68.39	21	73.97
446	4453	1		0	0	0		0	0		0	0	39	0	0	0	0	0	0	10	0	1	1	1	0	0	0	0	0	0	0	1	0	1	2		0	1	1	2	1	0	0		2181.32	66803	9.33	33	72.74
448	4445	1		0	0	0		0	0		0	0	60	0	0	0	0	0	0	10	0	1	1	0	0	0	2	0	1	1	1	1	0	1	2	2	0	0	2	2	2	0	0		2181.32	66803	9.33	33	72.74
454	4508	1		0	0	0		0	0		0	0	47	0	0	0	0	0	0	10	1	1	1	1	0	0	0	1	0	2	1	1	0	0	2	2	0	1	0	2	2				2181.32	66803	9.33	33	72.74
455	4366	1		0		0		1	9		1	1		0	1	0		0	0	10	1	1	2		1	0		1									0								2181.32	66803	9.33	33	72.74
457	1011	1		0	0	0		0	0		0	0	78	1	0	0	0	0	0	2	1	1	1	0	1	1	0	0	0	0	0	0	0	1	1		0	1	1	1	2	1	0		3227.63	46654	21.55	15	74.29
459	5295	1		0	0	0		0	0		0	0	62	1	1	1	1	0	0	18	1	1	1	1	0	0	0	1	0	1	0	1	1	1	1	2	0	1		1	2	1	0		3308.1	58828	36.46	17	73.26
460	5426	1		0	0	0		0	0		0	0	38	0	0	0	0	0	0	18	1	0	1	0	0	0	0	1	0	2	0	0	0	0	2		0	1	1	2	2	1	1		3308.1	58828	36.46	17	73.26
461	5315	1		0	0	0		0	0		0	0	38	0	1	1	0	0	0	18	1	1	1	1	0	0	2	1	0	1	0	0	0	0	2	1	0	1	1	1	2		0		3308.1	58828	36.46	17	73.26
462	3191	1		1		0		1	9		1	1		1	0	0		1	1	20	1	0	1		0	0		0								2	0								820.52	11681	51.5	15	72.22
463	3111	1		0	0	0		0	0		0	0	53	0	1	1	0	0	0	20	1	0	1	0	0	0	2	0	1	2	0	1	0	0	1	2	0	0	1	2	2	0			820.52	11681	51.5	15	72.22
464	892	1		0	0	0		0	0		0	0	70	1	0	0	1	0	0	1	1	1	2	1	1	0	2	0	0	0	0	1	1	1	0	1	0	1	2	1	0	0			587.11	12300	68.39	21	73.97
465	926	1		0	0			0	0		0	0	62	1	0	0	0		0	1	1	1	2	1	1	0	2	1	0	1	0	1	0	0	1	2	0	1	1	1	1	0			587.11	12300	68.39	21	73.97
469	5409	1		0	0	0		0	0		0	0	77	1		0	0	0	0	18	1	1	2	1	1	1	2	1	0	0	0	1	0	1	2		0	0	1	1	2		0		3308.1	58828	36.46	17	73.26
475	5361	1		0	0	0		0	0		0	0	59	0	1	0	0	0	0	18	1	1	2	0	1	1	2	1	0	2	0	1	0	1	2	2	0	0	1	1	2				3308.1	58828	36.46	17	73.26
476	5351	1		0		0		1	9		1	1		0	1	0		0	0	18	1	1	1		0	0		0								2	0								3308.1	58828	36.46	17	73.26
477	5364	1		0	0	0		0	0		0	0	42	0		0	0	0	0	18	1	1	0	1	0	0	0	0	0	0	0	0	0	0	0	2	0	0	1	1	0				3308.1	58828	36.46	17	73.26
478	942	1		0	0	0		0	0		0	0	68	1	0	0	0	0	0	1	1	0	1	1	0	0	2	0	0	1	0	1	0	1	0		0	1	0	1	1	1	1		587.11	12300	68.39	21	73.97
479	990	1		0	1	0		0	1		0	1	84	1	1	1	1	0	0	2	0	1	1	0	1	1	2	0	0		0	1	0	1	1	1	0	1	2	2	1	0	0		3227.63	46654	21.55	15	74.29
482	5143	1		0	0	0		0	0		0	0	51	0	0	1	1	0	0	18	0	1	1	0	0	1	1	0	1	2	0	0	0	0	2	2	0	1	2	2	2	1	1		3308.1	58828	36.46	17	73.26
483	5363	1		1	1	0		0	0		0	0	54	0	1	0	0	1	0	18	1	1	2	1	1	0	0	1	0	1	0	1	0	1	1	2	0	1	2	1	2	0	0		3308.1	58828	36.46	17	73.26
484	781	1		0	0	0		0	0		0	0	62	1	0	0	0	1	0	1	0	1	1	1	1	0	2	1	1	2	1	1	0	1	2	2	0	1	2	2	2		1		587.11	12300	68.39	21	73.97
485	1511	1		0	0	0		0	0		0	0	62	1	0	0	0	0	0	5	0	1	1	0	1	0	0	1	0	2	0	1	0	1	2	2	0	1	2	2	2				830.83	15189	62.51	19	72.86
486	1016	1		0	0	0	1	0	0	1	0	1	77	1	1	0	0	0	1	2	1	1	1	1	1	1	0	1	1	2	0	1	0	1	2	2	0	1		2	2				3227.63	46654	21.55	15	74.29
487	851	1		0	0	0		0	0		0	0	61	1	0	0	0	0	0	1	0	1	1	0	1	0	2	1	1	0	0	1	0	1	0	2	0	1	1	1	0	0	1		587.11	12300	68.39	21	73.97
489	1574	1		0	0	0		0	0		0	0	64	1	0	0	0	0	0	5	1	1	1	0	0	0	0	0	0	1	0	0	0	1	1	2	0	1	0	1	1	0	1		830.83	15189	62.51	19	72.86
490	3989	1		0	0	0		0	0		0	0	67	1	0	0	0	0	0	6	1	1	0	1	0	1	0	0	1	2	0	0	0	1	2	2	0	1	0	2	2	0	1		720.42	7775	32.46	11	72.96
491	4372	1		0	1	0		0	1		0	1	64	1	0	0	0	1	1	10	0	0	1	0	0	0	0	1	0	1	0	1	0	1	0	2	0	1	1	1	2	0	0		2181.32	66803	9.33	33	72.74
492	3834	1		0	0	0		0	0		0	0	61	0	1	0	0	0	0	5	1	1	1	1	0	1	0	0	0	2	0	1	0	1	2	2	0	1	2	2	2				830.83	15189	62.51	19	72.86
493	3104	1		0	0	0		0	0		0	0	54	0	0	0	0	0	0	20	1	1	2	0	1	1	2	1	0	2	0	1	0	1	2	2	0	1	2	2	2		0		820.52	11681	51.5	15	72.22
495	5271	1				0		1	9		1	1		1	1	0		0	0	18	0	1	1		0	1		1									0								3308.1	58828	36.46	17	73.26
496	5434	1		0	0	0		0	0		0	0	52	0	1	1	1	0	0	18	1	1	2	1	1	1	2	1	0	1	0	1	0	1	1		0	1	1	1	2	1	0		3308.1	58828	36.46	17	73.26
497	5216	1		0	0	0		0	0		0	0	43	0	1	0	0	0	0	18	1	0	1	0	0	0	2	0	0	1	0	0	0	0	2	1	0	1	1	1	2		1		3308.1	58828	36.46	17	73.26
499	4501	1		0	0	0		0	0		0	0	62	1	1	0	0	0	0	10	1	0	1	0	0	0	2	0	0		0	1	0	0			0	1		2					2181.32	66803	9.33	33	72.74
500	5366	1		0	0	0		0	0		0	0	52	0	0	0	0	0	0	18	1	1	2	1	1	0	0	1	1	1	0	1	0	1	1		0	1	0	2	2	1	0		3308.1	58828	36.46	17	73.26
501	5382	1		0	0	0		0	0		0	0	58	0	1	0	0	0	0	18	1	1	1	0	0	0	2	1	1	0	0	1	0	1	1	2	0	0	1	1	2		0		3308.1	58828	36.46	17	73.26
502	3125	1		0	0	0		0	0		0	0	72	1	1	0	0	0	0	20	0	1	2	0	1	0	2	0	1		0	1	0	0		2		1		2					820.52	11681	51.5	15	72.22
503	1076	1		0		0		1	9		1	1		1	1	0		0	1	2	1	1	2		1	1		0								2	0								3227.63	46654	21.55	15	74.29
506	3542	1		0	0	0		0	0		0	0	64	1	0	0	0	0	0	2	1	1	1	0	0	0	2	0	0	2	0	1	0	1	2		0	1	2	2	2				3227.63	46654	21.55	15	74.29
510	3183	1		0	0	0		0	0		0	0	44	0	0	0		1	1	20	1	1	1	0	0	1	2	0	0		0	1	0	0		2	0			2					820.52	11681	51.5	15	72.22
511	1055	1		0	0	0		0	0		0	0	69	1	1	0	0	0	0	2	1	0	1	0	0	1	2	0	1	1	0	1	0	1	1	2	0	1	1	0	2	0			3227.63	46654	21.55	15	74.29
513	3530	1		0	0	0		0	0		0	0	69	1	0	0	0	0	0	2	1	1	1	0	0	1	2	0	0	1	0	1	0	1	0	2	0	1	2	1					3227.63	46654	21.55	15	74.29
514	1054	1		1				1	9		1	1		1	1	0			1	2	1	1	1		0	0		0								2	0								3227.63	46654	21.55	15	74.29
515	3550	1		0	0	0		0	0		0	0	67	1	0	0	0	0	0	2	1	0	1	0	0	1	2	0	0	2	0	1	0	0	1		0	1	2	2	2				3227.63	46654	21.55	15	74.29
516	1062	1		0	0	0		0	0		0	0	69	1	1	0	0	0	0	2	1	1	1	1	1	1	0	0	0	2	0	0	0	1	2	2	0	1	2	2	2				3227.63	46654	21.55	15	74.29
517	3154	1		0	0	0		0	0		0	0	54	0	0	0	0	1	0	20	1	1	1	1	0	0	2	0	0	1	0	0	1	1	2	2	0	1	1	1	2	0			820.52	11681	51.5	15	72.22
519	1033	1		0		0		1	9		1	1		1	0	0		1	1	2	0	1	2		1	0		0								2	0								3227.63	46654	21.55	15	74.29
521	3494	1		0	0	0		0	0		0	0	50	0	0	1	0	0	0	2	1	1	1	1	0	1	0	0	0	0	0	1	0	1	0	2	0	1	1	1	2	0	0		3227.63	46654	21.55	15	74.29
522	3086	1		0	1	0		0	1		0	1	39	0	0	0	0	1	1	20	0	1	1	0	0	0	0	1	0	0	0	1	0	0	2		0	1	0	1	2	0	0		820.52	11681	51.5	15	72.22
523	3112	1		0	0	0		0	0		0	0	43	0	1	0	0	0	1	20	1	0	1	0	0	1	2	1	1	1	0	1	0	0	2		0	1	1	1	2	1	0		820.52	11681	51.5	15	72.22
524	4365	1		0	0	0		0	0		0	0	61	0	0	0	0	0	0	10	1	1	1	0	0	1	2	1	1	0	0	1	0	1	0	2	0	1	2	2	0	0	0		2181.32	66803	9.33	33	72.74
525	4427	1		0				1	9		1	1		0	0	1			0	10	0	1	1		0	0		1									0								2181.32	66803	9.33	33	72.74
526	4479	1		0	0	0		0	0		0	0	60	0	0	0	0	0	0	10	1	1	2	1	1	0	2	1	1	2	0	1	1	1	2	2	0	0	2	2	2				2181.32	66803	9.33	33	72.74
528	4464	1		0	0	0		0	0		0	0	70	1	0	0	0	0	0	10	1	1	1	1	1	0	2	1	0	2	0	0	1	1	2	2	0	1	2	2	1				2181.32	66803	9.33	33	72.74
530	4399	1		0	0	0		0	0		0	0	68	1	0	0	0	0	0	10	1	1	1	1	0	0	2	1	0	0	0	1	0	1	1	2	0	0	1	1	2	0	0		2181.32	66803	9.33	33	72.74
532	4548	1		0	0	0		0	0		0	0	72	1	0	0	0	0	0	10	0	0	2	0	1	0	2	0	1	1	0	1	0	1	2			0	2	1	0	0	0		2181.32	66803	9.33	33	72.74
533	4465	1		0	0	0		0	0		0	0	56	0	0	0	1	0	0	10	1	1	1	1	1	0	2	1	0	1	0	1	0	0	0	2	0	1	2	1					2181.32	66803	9.33	33	72.74
534	4491	1		0	0	0		0	0		0	0	36	0	1	0	0	0	0	10	1	0	1	1	0	0	2	1	0	2	0	1	0	0	0	1	0	1	0	1	2	1	0		2181.32	66803	9.33	33	72.74
536	5098	1		0	0	0		0	0		0	0	41	0	1	1	1	0	0	17	1	1	1	0	0	0	2	0	0	2	0	1	0	1	1	1	0	1	2	1	2	0	0		3117.68	29099	59.82	10	72.85
537	2871	1		0	0	0		0	0		0	0	66	0	0	0	0	0	0	17	0	1	1	0	0	0	2	0	0		0	1	0	1		2	0	1		1					3117.68	29099	59.82	10	72.85
538	2908	1		0	0	0		0	0		0	0	54	0	1	0	0	1	1	17	1	1	1	0	0	1	2	1	0	2	0	1	0	1	2		0	1	2	1	2	0			3117.68	29099	59.82	10	72.85
539	2882	1		1	1	0		0	0		0	0	49	0	0	0	0	0	0	17	0	1	1	0	1	0	2	1	1	0	0	1	0	1	0	2	0	1	1	1	2		1		3117.68	29099	59.82	10	72.85
541	2868	1		0	0	0		0	0		0	0	50	0	1	0	0	1	0	17	0	1		1	0	0	2	1	0	2	0	1	1	1	1	1	0	1	2	1	1	0	2		3117.68	29099	59.82	10	72.85
544	5354	1		0	0	0		0	0		0	0	47	0	0	0	0	0	0	18	1	1	1	1	0	0	2	0	0	0	0	0	0	0	0		0	1	0	0	2	1	0		3308.1	58828	36.46	17	73.26
545	894	1		0	0	0		0	0		0	0	54	0	0	1	1	0	0	1	1	1	1	1	1	0	0	1	0	0	0	0	0	1	0	2	0	1	1	1	2	0	1		587.11	12300	68.39	21	73.97
546	945	1		0	0	0		0	0		0	0	78	1	1			1	1	1	1	0	2	0	1	0	2	0	0		0	1	0	1		1	0	1		1					587.11	12300	68.39	21	73.97
547	5106	1		0	0	0		0	0		0	0	81	1	1	0	0	1	0	17	0	0	1	1	0	0	2	0	0	1	0	1	0	1	1	1	0	1	2	1	2	0	0		3117.68	29099	59.82	10	72.85
548	5136	1		0	0	0		0	0		0	0	44	0	1	0	1	0	0	17	1	1	1	0	0	0	2	1	0	2	0	1	0	1	1	1	0	1	2	1	1	0	2		3117.68	29099	59.82	10	72.85
550	5126	1		0	0	0		0	0		0	0	56	0	1	1	1	0	0	17	1	1	1	1	0	1	2	1	0	2	0	1	0	1	1	2	0	1	2	1	1				3117.68	29099	59.82	10	72.85
551	5561	1		0	0	0		0	0		0	0	55	0	0	0	0	0	0	20	1	0	1	1	0	0	0	0	1	0	0	1	0	0	2	2	0	1	0	2	2	0	0		820.52	11681	51.5	15	72.22
552	1015	1		0	0	0		0	0		0	0	77	1	1	0	0	0	0	2	1	1	1	1	0	0	2	1	0		0	0	1	1	0		0	1		1	2	1	0		3227.63	46654	21.55	15	74.29
553	889	1		1	1			0	0		0	0	72	1	0	0	0		0	1	1	1	2	0	1	1	2	1	0	2	0	1	0	0	0	2	0	1	2	2	1				587.11	12300	68.39	21	73.97
554	3568	1		0	0	0		0	0		0	0	49	0	0	0	0	0	0	2	1	0	1	0	0	0	2	0	0	0	0	1	0	0	1	2	0	1	0	1	2				3227.63	46654	21.55	15	74.29
555	821	1		0	0	0		0	0		0	0	51	0	0	0	0	0	0	1	0	1	1	1	0	0	2	1	1	2	0	1	0	1	2	2	0	1	2	2	2		1		587.11	12300	68.39	21	73.97
556	5123	1		0	0	0		0	0		0	0	53	0	1	0	0	0	0	17	0	1	2	0	1	0	2	1	0	2	0	1	0	1	1	2	0	1	1	2	2	1	1		3117.68	29099	59.82	10	72.85
557	2897	1		0	0	0		0	0		0	0	58	0	0	1	0	0	0	17	1	1	1	1	0	0	2	1	0	2	0	1	0	0	1	2	0	1	2	1	1	0	1		3117.68	29099	59.82	10	72.85
558	2864	1		0	0	0		0	0		0	0	30	0	0	1	0	0	0	17	0	1	1	1	0	0	2	1	0	2	0	1	0	1	2	2	0	1	2	2	1	0	0		3117.68	29099	59.82	10	72.85
559	4551	1		0	0	0		0	0		0	0	38	0	0	0	0	0	0	10	1	1	1	1	0	0	2	1	0	1	0	0	0	0	0	2	0	1	0	2	2		0		2181.32	66803	9.33	33	72.74
561	4385	1		0	0	0		0	0		0	0	62	1	0	0	0	0	0	10	1	1	2	0	1	0	0	0	1	0	0	1	0	1	0	1	0	1	1	1	2	0	0		2181.32	66803	9.33	33	72.74
562	4528	1		0	0	1	1	0	0	0	0	0	55	0	1	1	0	0	1	10	1	1	1	1	0	1	2	1	1	2	0	1	0	1	0		0	1	1	1	2	1	0		2181.32	66803	9.33	33	72.74
563	3572	1		0	0	0	1	0	0	1	0	1	63	1	1	0	1	0	1	2	1	1	1	1	0	0	2	1	0	2	0	1	0	1	1	2	0	1	2	2	1	0			3227.63	46654	21.55	15	74.29
565	3523	1		0	0			0	0		0	0	61	0	1	1	0		0	2	0	1	1	0	0	0	0	0	0	0	0	1	1	0		2	0	1		1					3227.63	46654	21.55	15	74.29
567	3197	1		0	0	0		0	0		0	0	64	1	0	0	0	0	0	20	0	1	1	1	0	0	0	0	1	2	0	1	0	1	1	2	0	1	0	1	2	1	1		820.52	11681	51.5	15	72.22
568	1227	1		0	0	0		0	0		0	0	57	0	0	1	0	0	0	3	1	0	1	0	0	0	2	0	0	2	0	0	0	1	0		0	1	0	2	0	0	0		1399.48	31213	33.76	23	73.78
569	4477	1		0	0	0		0	0		0	0	50	0	0	0	0	0	0	10	1	1	1	0	0	1	0	1	0	1	0	1	0	1	2	2	0	1	1	2	2	0	0		2181.32	66803	9.33	33	72.74
570	4516	1		0	0	0		0	0		0	0	44	0	1	0	0	0	0	10	1	1	2	1	1	0	2	1	0	0	0	1	0	1	2		0	1	2	0	2				2181.32	66803	9.33	33	72.74
571	4511	1		0	0	0		0	0		0	0	45	0	0	0	0	0	0	10	1	1	1		0	0	2	0	0	0	0	0	0	1	2	2	0	0	0	2	1	1	0		2181.32	66803	9.33	33	72.74
573	4492	1		0	0	0		0	0		0	0	58	0	0	0	0	0	0	10	1	1	1	1	0	1	2	1	0	0	0	1	0	1	0	2	0	1	0	1	1	0	0		2181.32	66803	9.33	33	72.74
574	4452	1		0	0	0		0	0		0	0	60	0	1	0	0	0	0	10	0	0	2	0	1	0	2	0	1	0	0	1	0	0	2	1	0	1	2	1	2	0	0		2181.32	66803	9.33	33	72.74
575	4544	1		0	0	0		0	0		0	0	35	0	1	1	0	0	0	10	1	1	1	1	0	0	2	1	0	0	0	0	0	0	0		0	1	0	2	1	0	0		2181.32	66803	9.33	33	72.74
577	4003	1		0	0	0		0	0		0	0	67	1	0	1	1	0	0	6	1	1	1	1	0	1	0	0	0	2	0	1	1	1	2	2	0	1	2	2	2	1	0		720.42	7775	32.46	11	72.96
578	3953	1		0	0	0		0	0		0	0	85	1	1	1	1	0	0	6	1	0	2	1	1	1	2	0	0		0	1	0	1	2			1		2	2		0		720.42	7775	32.46	11	72.96
579	3663	1		0	0	0		0	0		0	0	44	0	0	0	0	0	1	3	1	1	1	0	0	0	2	0	1	0	0	1	0	1	2		0	1	1	1	1	0	0		1399.48	31213	33.76	23	73.78
580	3641	1		0	0	0		0	0		0	0	47	0	0	1	1	0	0	3	1	0	1	1	0	0	2	0	0	2	0	1	0	0	2	2	0	1	1	2	2				1399.48	31213	33.76	23	73.78
581	3661	1		0	0	0		0	0		0	0	43	0	0	0	0	0	0	3	1	1	1	1	0	1	2	0	0	2	0	1	0	0	2		0	1	1	2	2	1	0		1399.48	31213	33.76	23	73.78
583	3664	1		0	0	0		0	0		0	0	53	0	0	0	0	0	0	3	1	0	1	1	0	0	2	0	0	2	0	0	1	1	1	2	0	1	1	2	1	0			1399.48	31213	33.76	23	73.78
584	3649	1		0	0	0		0	0		0	0	52	0	0	0	0	0	0	3	1	0	1	1	0	1	2	0	0	0	0	0	0	0	0	2	0	1	1	0	1	0	0		1399.48	31213	33.76	23	73.78
585	3672	1		0	0	0		0	0		0	0	41	0	0	0	0	1	0	3	0	1	1	1	0	0	2	0	1	0	0	1	0	1	2		0	1	1	0	1	1			1399.48	31213	33.76	23	73.78
588	3643	1		0	0	0		0	0		0	0	39	0	0	0	0	0	0	3	1	0	1	1	0	0	2	1	0	2	0	0	0	0	1		0	1	0	2	2	0			1399.48	31213	33.76	23	73.78
589	1072	1		0	0	0		0	0		0	0	67	1	1	0	0	0	0	2	1	1	2	1	1	0	2	1	0		0	1	0	1		1	0	1		1					3227.63	46654	21.55	15	74.29
590	4728	1		0	0	0		0	0		0	0	72	1	0	0	0	0	0	12	1	0	1	1	0	0	2	0	0	2	0	1	0	0	2	2	0	1	1	2	2				280.04	4804	63.34	18	71.73
593	3660	1		0	0	0		0	0		0	0	48	0	1	0	0	0	0	3	1	1	1	0	0	0	2	1	0	2	0	0	0	0	2	2	0	1	2	0	0	0	0		1399.48	31213	33.76	23	73.78
594	780	1		0	1	0		0	1		0	1	66	1	0	0	0	0	0	1	1	1	2	1	1	1	0	0	0	1	0	1	1	1	2	2	0	1	1	1	2	1			587.11	12300	68.39	21	73.97
595	3385	1		0	0	0		0	0		0	0	52	0	0	0	0	0	0	1	1	1	1	1	0	0	0	0	0	2	0	0	0	1	2	2	0	1	1	2	2	0	1		587.11	12300	68.39	21	73.97
596	789	1		0	0	0		0	0		0	0	48	0	1	0	0	0	0	1	1	1	0	1	0	0	2	1	0	2	0	1	0	0	2	2	0	1	0	2	2	0	1		587.11	12300	68.39	21	73.97
597	3994	1		0	0	0		0	0		0	0	68	1	0	0	0	0	0	6	1	1	1	1	0	0	2	0	1	2	0	0	1	1	2	2	0	1	2	2	2	1	1		720.42	7775	32.46	11	72.96
598	1003	1		0	0	0		0	0		0	0	80	1	0	0	0	0	0	2	1	0	1	0	0	0	0	0	0	0	0	1	0	1	0	2	0	1	1	1	2	0	0		3227.63	46654	21.55	15	74.29
599	3518	1		0	0	0		0	0		0	0	61	0	0	0	0	0	0	2	0	1	1	0	0	0	0	0	1	2	0	1	0	1	2	2	0	1	1	2	2	1	0		3227.63	46654	21.55	15	74.29
602	5396	1		0	0	0		0	0		0	0	59	0	0	0	0	0	0	18	1	1	1	1	0	1	2	0	0	1	0	1	0	1	1	2	0	1		1	2	1	0		3308.1	58828	36.46	17	73.26
603	5228	1		0	0	0		0	0		0	0	48	0	0	0	0	0	0	18	1	1	1	1	0	0	1	1	0	2	0	1	0	1	2	1	0	1	2	2	2	0	0		3308.1	58828	36.46	17	73.26
605	5245	1		0	0	0		0	0		0	0	51	0	0	1	0	0	0	18	1	1	1	0	0	0	2	1	0	2	0	1	0	1	1		0	1	2	2	2	0	0		3308.1	58828	36.46	17	73.26
606	5279	1		0	0	0		0	0		0	0	82	1	0	0	0	0	0	18	0	1	1	0	1	1	1	1	1	2	0	1	0	0	2	2	0	1	2	2	2	0	0		3308.1	58828	36.46	17	73.26
607	5418	1		0	0	0		0	0		0	0	80	1	0	0	1	0	0	18	1	1	1	1	1	1	2	1	0	2	0	1	1	0	2		0	1	2	2	2				3308.1	58828	36.46	17	73.26
609	5178	1		0	0	0		0	0		0	0	85	1	1	0	1	0	0	18	0	1	1	1	1	0	2	0	1	2	0	1	0	1	1	1	0	1	1	2	1				3308.1	58828	36.46	17	73.26
611	5186	1		0	0	0		0	0		0	0	66	1	1	0	0	0	0	18	1	1	1	1	0	0	2	1	1		0	1	0	0	1	1	0	1		0	2	1	0		3308.1	58828	36.46	17	73.26
612	4488	1		0	0	0		0	0		0	0	50	0	0	0	0	0	0	10	1	1	1	1	0	0	1	1	1	2	0	1	0	1	2	2	0	1	1	2	2	1	0		2181.32	66803	9.33	33	72.74
614	4498	1		0	0	0		0	0		0	0	85	1	0	0	0	0	0	10	1	1	1	1	0	1	2	1	1	2	0	1	0	1	0	1	0	1	2	2	1	0	0		2181.32	66803	9.33	33	72.74
615	4487	1		0	0	0		0	0		0	0	69	1	0	0	0	0	0	10	1	1	1	1	1	0	0	1	0	2	0	1	1	1	2		0	1	2	2	1	1	2		2181.32	66803	9.33	33	72.74
617	5092	1		0	0	0		0	0		0	0	61	0	0	0	0	1		16	0	0	2	1	1	0	0	1	1		0	1	0	1	1	0	0	1		1		0			1749.68	37627	48.61	21	72.74
618	5073	1		1	0	0		0	0		0	0	61	0	0	0	0	0	0	16	1	1	1	0	0	1	2	1	1	2	0	1	0	0	2	2	0	1	1	2	2	1	2		1749.68	37627	48.61	21	72.74
620	5032	1		0	0	0		0	0		0	0	44	0	1	0	1	0	0	16	1	0	1	1	0	0	2	1	0	2	0	0	0	0	2	1	0	0	1	2	2				1749.68	37627	48.61	21	72.74
621	5074	1		0	0	0		0	0		0	0	54	0	0	0	0	0	0	16	1	1	2	0	1	1	1	1	0	2	0	1	0	0	2	1	0	1	2	2	2	1			1749.68	37627	48.61	21	72.74
622	5029	1		0	0	0		0	0		0	0	41	0	0	0	0	0	0	16	1	1	1	0	0	0	2	1	0	2	0	1	0	0	1	1	0	1	2	2	1	0	0		1749.68	37627	48.61	21	72.74
623	5034	1		1	0	0		0	0		0	0	73	0	1	0	1	0	0	16	0	1	1	1	0	1	2	1	0	2	0	1	0	1	1	2	0	1	2	2	2	0	0		1749.68	37627	48.61	21	72.74
624	5043	1		1	0	0		0	0		0	0	73	1	0	0	1	0	0	16	1	1	2	1	1	0	2	0	0	2	0	1	0	0	1	2	0	1	2	2	2	0			1749.68	37627	48.61	21	72.74
626	4495	1		0	0	0		0	0		0	0	39	0	0	0	0	0	0	10	1	1	1	0	0	0	2	1	0	2	0	0	0	0	1	1	0	1	2	2	1	0	0		2181.32	66803	9.33	33	72.74
627	4497	1		0	0	0		0	0		0	0	66	1	1	0	0	0	0	10	1	1	1	1	1	1	1	1	0	2	0	1	0	1	2	2	0	1	2	2	2	1	0		2181.32	66803	9.33	33	72.74
628	4363	1		0	0	0		0	0		0	0	36	0	0	0	0	0	0	10	1	1	1	1	0	0	2	1	0	0	0	1	0	0	2	1	0	1	1	2	2	1	0		2181.32	66803	9.33	33	72.74
629	4370	1		0	0	0		0	0		0	0	57	0	1	1	0	0	0	10	1	1	1	0	0	1	2	1	0	0	0	1	0	0	2	2	0	1	1	2	2	0	0		2181.32	66803	9.33	33	72.74
630	4518	1		0	0	0		0	0		0	0	50	0	0	0	0	0	0	10	1	1	1	1	1	0	2	1	0	2	0	0	0	1	1		0	1	2	2	0	0	0		2181.32	66803	9.33	33	72.74
631	4546	1		0	0	0		0	0		0	0	78	1	0	0	0	0	0	10	1	1	1	1	0	1	1	1	0	2	0	1	1	1	2	2	0	1		2	2	1	0		2181.32	66803	9.33	33	72.74
632	4360	1		0	0	0		0	0		0	0	54	0	0	0	0	0	0	10	1	0	1	1	0	0	1	1	0	2	0	1	0	1	2	1	0	1	2	2	2	0	0		2181.32	66803	9.33	33	72.74
633	4493	1		0	0	0		0	0		0	0	58	0	0	0	0	0	0	10	1	1	1	1	0	0	0	1	0	2	0	0	0	1	2		0	1	2	2	2	1	1		2181.32	66803	9.33	33	72.74
634	4420	1		0	0	0		0	0		0	0	72	1	0	0	0	0	0	10	1	1	1	0	0	1	2	1	1	2	0	1	0	1	1		0	1	2	2	2	0	0		2181.32	66803	9.33	33	72.74
635	5035	1		0	1	0		0	1		0	1	50	0	0	0	1	0	0	16	0	0	2	1	1	1	2	1	0	1	0	1	0	0	2	1	0	1	2	1	2	0	0		1749.68	37627	48.61	21	72.74
636	5039	1		0		0		1	9		1	1		0	1	0		1	1	16	0	0	1		0	0		1									0								1749.68	37627	48.61	21	72.74
637	5083	1		0	0	0		0	0		0	0	43	0	0	0	0	0	0	16	0	1	2	0	1	0	2	0	1	2	0	1	0	0	2	1	0	1	2	2	1	0	0		1749.68	37627	48.61	21	72.74
638	1112	1		0		0		1	9		1	1		0	0	0		1	0	2	0	1	2		1	0		1								2	0								3227.63	46654	21.55	15	74.29
640	4521	1		0	0	0		0	0		0	0	46	0	0	0	0	0	0	10	1	1	1	1	0	0	2	1	1		0	0	0	1	2		0	1	1	2	2	1	0		2181.32	66803	9.33	33	72.74
643	5058	1		1		0		1	9		1	1		1	1	0		1	1	16	0	0	2		0	0		0								2	0								1749.68	37627	48.61	21	72.74
644	4409	1		0	0	0		0	0		0	0	65	1	0	1	1	0	0	10	1	1	1	1	1	0	1	1	1	2	0	1	0	1	2	2	0	1	2	2	2	1	0		2181.32	66803	9.33	33	72.74
645	4524	1		0	0	0		0	0		0	0	37	0	0	0	1	0	0	10	0	1	1	0	0	0	2	1	0		0	1	0	0	2		0	1	1	2	2				2181.32	66803	9.33	33	72.74
646	5056	1		0	0	0		0	0		0	0	51	0	0	0	0	0	0	16	0	0	1	0	0	0	2	1	0	0	0	1	0	0	0	2	0	1	1	0	2		1		1749.68	37627	48.61	21	72.74
647	5053	1		0	0	0		0	0		0	0	44	0	0	0	0	0	0	16	0	0	1	0	0	0	2	1	0	2	0	1	0	1	2	1	0	1	2	2	2	0	0		1749.68	37627	48.61	21	72.74
649	5044	1		0	0	0		0	0		0	0	61	0	0	0	0	0	0	16	1	1	1	0	0	1	2	0	0	2	0	0	0	0	2		0	1	2	1	2	0	0		1749.68	37627	48.61	21	72.74
651	5185	1		0	0	0		0	0		0	0	60	0	1	0	0	0	0	18	1	1	1	1	0	0	2	0	1	1	0	1	1	1	0	2	0	1		1	1	1	0		3308.1	58828	36.46	17	73.26
652	5333	1		0	1	0		0	1		0	1	63	0	1	0	0	0	0	18	1	1	1	1	0	0	0	1	0	2	0	1	0	0	2	2	0	1	2	2	1	0	0		3308.1	58828	36.46	17	73.26
653	4378	1		0	0	0		0	0		0	0	51	0	0	0	0	0	0	10	1	1	1	0	0	1	1	1	1	2	0	0	0	0	2	2	0	1		1	2	1	0		2181.32	66803	9.33	33	72.74
654	5411	1		0	0	0		0	0		0	0	50	0	0	0	0	0	0	18	1	1	1	0	0	0	1	0	0	2	0	1	0	1	2	2	0	1	2	2	2	1			3308.1	58828	36.46	17	73.26
656	5021	1		0	0	0		0	0		0	0	39	0	0	0	0	0	0	16	0	0	1	0	0	0	2	1	0	2	0	0	0	0	2	1	0	1	2	2	2	1	0		1749.68	37627	48.61	21	72.74
657	5020	1		0	0	0		0	0		0	0	31	0	0	0	0	0	0	16	1	1	1	1	0	0	2	1	0	0	0	0	0	0	0	1	0	1	0	0	2	0	0		1749.68	37627	48.61	21	72.74
659	4355	1		0	0	0		0	0		0	0	40	0	0	1	0	0	0	10	0	1	1	1	0	0	0	1	1	0	0	1	1	1	2	1	0	1	0	2	2	0	0		2181.32	66803	9.33	33	72.74
660	4476	1		0	0	0		0	0		0	0	40	0	1	1	1	0	0	10	1	1	1	1	0	1	2	1	1	1	1	0	0	1	0	2	0	0	1	1	0	0	0		2181.32	66803	9.33	33	72.74
661	5072	1		0	0	0		0	0		0	0	49	0	0	0	0	0	0	16	1	0	1	1	0	0	2	1	0	2	0	1	0	0	2		0	1	2	2	2				1749.68	37627	48.61	21	72.74
662	5253	1		0	0	0		0	0		0	0	46	0	0	0	0	0	0	18	0	1	1	0	0	1	2	1	0	2	0	1	0	0	2	2	0	1	2	2	2	1	0		3308.1	58828	36.46	17	73.26
663	5059	1		0	0	0		0	0		0	0	51	0	1	0	0	0	0	16	0	0	1	1	0	0	2	1	1	1	0	1	0	0	1		0	1	1	1	1	0	0		1749.68	37627	48.61	21	72.74
664	1811	1		0	1	0		0	1		0	1	57	0	1	1	0	0	0	9	1	0	2	1	1	0	2	0	0	2	0	0	1	1	1	2	0	1	1	2	1	0	0		762.84	5940	65.72	8	72.5
665	5052	1		0	0	0		0	0		0	0	79	1	1	0	0	0	0	16	1	1	2	1	1	1	0	0	1		0	1	0	1	1	0	0	1		1	2	0	1		1749.68	37627	48.61	21	72.74
666	5317	1		0	0	0		0	0		0	0	39	0	0	0	1	0	0	18	1	1	1	1	0	0	2	1	0	1	0	1	0	0	0	2	0	1	0	2	2	0	0		3308.1	58828	36.46	17	73.26
668	4404	1		0	0	0		0	0		0	0	52	0	1	0	1	1	0	10	1	1	1	0	0	0	2	1	0	0	0	1	0	1	1	2	0	1	2	0	1	0	0		2181.32	66803	9.33	33	72.74
670	5163	1		0	0	0		0	0		0	0	47	0	0	0	0	1	0	18	1	1	1	1	0	0	0	1	0	2	0	1	0	1	2	1	0	1	2	1	2	0	0		3308.1	58828	36.46	17	73.26
671	5372	1		0	0	0		0	0		0	0	69	1	1	0	0	0	0	18	1	1	2	0	1	1	1	0	0	2	0	1	0	1	2	2	0	1	2	1	2	0	0		3308.1	58828	36.46	17	73.26
672	5209	1		0	0	0		0	0		0	0	40	0	0	0	1	0	0	18	1	1	1	0	0	0	2	1	0		0	1	0	1	1	1	0	1	2	2	2	0	0		3308.1	58828	36.46	17	73.26
673	3782	1		0	1	0		0	1		0	1	59	0	1	0	0	0	0	4	1	1	1	0	0	0	2	0	0	2	0	1	0	0	2		0	1	2	1	2	0	0		1456.1	9148	26.34	7	72.74
674	3722	1		0	0	0		0	0		0	0	64	1	0	0	0	0	0	4	0	0	1	0	0	1	1	1	1	2	0	1	0	1	2		0	1	2	2	2	0	1		1456.1	9148	26.34	7	72.74
675	3754	1		0	0	0		0	0		0	0	67	1	1	0	0	0	1	4	1	1	2	0	1	0	2	0	0	2	0	1	0	0	2	2	0	1	2	2	2	0	0		1456.1	9148	26.34	7	72.74
678	5233	1		0		0		1	9		1	1		0	0	0		0	1	18	0	1	1		0	0		1								1	0								3308.1	58828	36.46	17	73.26
679	5149	1		0	0	0		0	0		0	0	66	1	1	0	0	0	0	18	1	1	2	1	1	0	2	0	0	2	0	1	0	1	2	2	0	1	2	1	2	1	0		3308.1	58828	36.46	17	73.26
680	5405	1		0	0	0		0	0		0	0	68	1	0	0	0	0	1	18	0	1	1	0	0	0	2	0	1	2	0	1	0	0	2		0	1	2	2			1		3308.1	58828	36.46	17	73.26
681	5390	1		0	1	0		0	1		0	1	67	1	0	1	1	0	0	18	1	1	2	0	1	1	2	1	0	2	0	1	0	1	2	2	0	1	2	1	2	0	0		3308.1	58828	36.46	17	73.26
682	5151	1		0	1	0		0	1		0	1	47	0	0	0	1	0	0	18	0	1	1	0	1	0	0	1	0	1	0	1	0	0	1	1	0	1	2	2	2	0	0		3308.1	58828	36.46	17	73.26
683	3765	1		0	1	0	1	0	1	1	0	1	64	1	0	0	1	0	0	4	1	0	1	1	0	0	0	0	0	2	0	1	0	1	1	2	0	1	1	2	0	0	2		1456.1	9148	26.34	7	72.74
684	3703	1		0	0	0		0	0		0	0	56	0	1	1	1	0	0	4	0	0	2	1	1	0	1	0	1	1	0	1	0	1	1	2	0	1	2	1	2	0	1		1456.1	9148	26.34	7	72.74
685	3730	1		0	0	0		0	0		0	0	60	0	0	0	0	0	0	4	0	1	1	1	0	0	2	1	0	2	0	1	0	1	2	2	0	1	2	1	1	0	0		1456.1	9148	26.34	7	72.74
686	3763	1		0	0	0		0	0		0	0	54	0	1	0	1	0	0	4	1	0	1	1	0	0	0	0	1	2	0	1	0	1	0	2	0	1	1	2	0	0	0		1456.1	9148	26.34	7	72.74
689	3697	1		0	0			0	0		0	0	52	0	0	0	0		0	4	0	1	1	1	0	0	2	0	1	2	0	1	0	1	2	2	0	1	2	2	2		0		1456.1	9148	26.34	7	72.74
690	3798	1		0		0		1	9		1	1		1	1	0		0	0	4	1	1	2		1	1		0									0								1456.1	9148	26.34	7	72.74
691	5304	1		0	0	0		0	0		0	0	52	0	1	0	1	1	0	18	1	1	1	1	0	0	2	1	0		0	1	0	0			0	1		2					3308.1	58828	36.46	17	73.26
692	5311	1		0	0	0		0	0		0	0	77	1	0	0	0	0	0	18	1	1	1	1	0	0	2	1	0		0	1	1	1		2	0	1		1					3308.1	58828	36.46	17	73.26
693	5170	1		0	0	0		0	0		0	0	66	1	0	0	1	0	0	18	1	1	1	0	0	0	2	0	0	2	0	1	0	1	1	2	0	1	2	2	2	0			3308.1	58828	36.46	17	73.26
694	5347	1		0	0	0		0	0		0	0	58	0	0	0	0	0	0	18	1	1	1	1	0	0	2	1	1	1	0	1	0	1	2	1	0	1	1	1	2				3308.1	58828	36.46	17	73.26
695	5268	1		0	0	0		0	0		0	0	55	0	0	0	0	0	0	18	0	1	1	1	0	0	2	1	1	1	0	1	0	0	1	2	0	1	2	1	1	0	0		3308.1	58828	36.46	17	73.26
696	5330	1		0	0	0		0	0		0	0	61	0	0	0	0	0	0	18	1	1	1	0	0	0	2	1	1	1	0	1	0	1	1	1	0	1	2	2	1	0	1		3308.1	58828	36.46	17	73.26
697	5380	1		0	0	0		0	0		0	0	58	0	0	0	0	0	0	18	1	1	1	0	0	1	2	0	0	1	0	1	0	1	1	2	0	1	2	1	2	0	0		3308.1	58828	36.46	17	73.26
699	3806	1		0	0	0		0	0		0	0	80	1	0	0	0	0	0	4	0	0	2	1	1	0	1	0	1	2	0	0	0	0	2	1	0	1	2	2	2	1	1		1456.1	9148	26.34	7	72.74
700	4375	1		0	0	0		0	0		0	0	68	1	0	0	0	0	0	10	0	1	2	0	1	0	0	1	1	0	1	0	0	0	2	1	0		2	2	2	1	0		2181.32	66803	9.33	33	72.74
701	4398	1		0	0	0		0	0		0	0	58	0	0	1	1	0	0	10	0	1	1	0	1	1	2	1	1	2	0	0	1	1	1	1	0	1		2		0	0		2181.32	66803	9.33	33	72.74
702	4527	1		0	0	0		0	0		0	0	54	0	0	1	0	0	0	10	1	1	1	0	0	0	1	1	0	2	0	0	0	0	2		0	1	2	2	2		0		2181.32	66803	9.33	33	72.74
705	2250	1		0	0	0		0	0		0	0	64	1	0	0	1	1	0	11	0	1	1	0	0	0	2	0	1	1	0	1	0	1	1			1	2	1	2	0	0		284.45	7116	59.49	27	72.59
707	5598	1		0	0	0		0	0		0	0	47	0	0	0	0	0	0	21	1	0	1	1	1	1	2	0	1	2	0	0	1	0	2	2	0	1	1	2	2	0	0		1570.58	8346	42.94	6	72.81
708	5444	1		0		0		1	9		1	1		0	0	0		1	0	18	0	1	1		0	0		0									0								3308.1	58828	36.46	17	73.26
709	5448	1		0	0	0		0	0		0	0	42	0	0	1	0	0	0	18	1	1	1	0	1	0	1	1	1	2	0	1	0	0	2	1	0	1		2	2	0	0		3308.1	58828	36.46	17	73.26
710	5272	1		0	0	0		0	0		0	0	45	0	0	0	0	0	1	18	0	1	1	0	0	0	0	0	0	1	0	1	0	0	2	2	0	1	2	1	2	0			3308.1	58828	36.46	17	73.26
711	5360	1		0	0	0		0	0		0	0	46	0	1	0	1	0	0	18	1	1	1	1	0	1	0	1	1	2	0	1	0	0	2	1	0	1	1	2	2	0			3308.1	58828	36.46	17	73.26
712	5201	1		0	1	0		0	1		0	1	65	1	0	0	0	0	0	18	0	1	1	0	0	0	0	0	0	2	0	1	0	1	2	1	0	1	0	2	2	0	0		3308.1	58828	36.46	17	73.26
713	5222	1		1	0	0		0	0		0	0	62	1	1	1	1	0	0	18	1	0	2	1	1	0	2	0	0	1	0	1	1	0	0	2	0	1	2	2	1	0	0		3308.1	58828	36.46	17	73.26
714	5183	1		0	0	0		0	0		0	0	70	1	0	0	0	0	0	18	1	1	2	0	1	0	2	1	0	2	0	1	0	0	1	1	0	1	2	2	2	0	0		3308.1	58828	36.46	17	73.26
717	5596	1		0	0	0		0	0		0	0	50	0	0	0	0	0	1	21	1	1	1	1	0	0	2	1	0	2	0	1	0	1	1	2	0	1		2	2	0	1		1570.58	8346	42.94	6	72.81
718	5200	1		0	0	0		0	0		0	0	44	0	1	0	0	0	0	18	1	1	1	1	0	1	2	1	0	2	0	0	0	1	1	1	0	1	1	2	2	1	1		3308.1	58828	36.46	17	73.26
719	5572	1		0	0	0		0	0		0	0	58	0	0	0	0	0	0	21	1	0	1	1	0	0	0	0	0	2	0	1	0	1	0	2	0	1	2	2	0	0	1		1570.58	8346	42.94	6	72.81
720	5197	1		0	0	0		0	0		0	0	68	1	0	0	0	0	0	18	1	1	2	0	1	0	2	0	0	1	0	1	0	0	0	0	0	1	2	1	2	0	0		3308.1	58828	36.46	17	73.26
721	5255	1		0	0	0		0	0		0	0	58	0	0	0	0	0	0	18	0	1	2	0	0	0	0	1	0	1	0	1	0	1	2	1	0	1	0	1	2	1	1		3308.1	58828	36.46	17	73.26
723	521	1		0	0	0		0	0		0	0	59	0	1	0	1	0	0	18	1	1	1	1	0	0	0	0	0	2	0	1	0	1	2		0	0	2	2	1	0	2		3308.1	58828	36.46	17	73.26
724	2297	1		0	1	0		0	1		0	1	50	0	0	0	1	1	1	11	1	1	1	1	0	0	2	0	1	1	0	1	0	1	1	1	0	1	2	1	1	0	2		284.45	7116	59.49	27	72.59
725	2192	1		1	1	0		0	0		0	0	81	1	0	0	1	1	0	11	1	1	2	0	1	0	2	0	0	1	0	1	0	1	1	2	1	1	2	2	1	0	1		284.45	7116	59.49	27	72.59
726	5591	1		0	0	0		0	0		0	0	44	0	1	0	1	0	0	21	1	1	1	1	0	0	0	1	1	1	0	1	0	1	1		0	1	2	1	0	0	2		1570.58	8346	42.94	6	72.81
728	5611	1		0	0	0		0	0		0	0	70	1	0	0	0	0	0	21	1	1	2	1	0	0	2	0	0	1	0	1	0	1	0	2	0	1	1	1	2	0	0		1570.58	8346	42.94	6	72.81
729	5584	1		0	0	0		0	0		0	0	45	0	0	0	0	0	0	21	0	1	1	0	0	0	1	0	0		0	0	0	1	2	0	0	1	2	2	2	1	0		1570.58	8346	42.94	6	72.81
730	5599	1		0	0	0		0	0		0	0	50	0	0	0	0	0	0	21	0	1	1	1	0	0	2	1	1	2	0	1	0	1	1	2	0	1	2	2	2				1570.58	8346	42.94	6	72.81
732	3377	1		0	0	0		0	0		0	0	60	0	0	1	0	0	0	1	0	1	1	0	1	1	2	1	1	1	0	1	0	1	2	2		1	2	1	2	0			587.11	12300	68.39	21	73.97
733	946	1		0	0	0		0	0		0	0	70	1	1	0	0	0	0	1	1	1	1	1	0	1	0	0	0	1	0	1	0	1	2	2	0	1	1	1	2	0			587.11	12300	68.39	21	73.97
734	2221	1		0		0		1	9		1	1		0	0	0		1	0	11	0	1	1		0	0		0									0								284.45	7116	59.49	27	72.59
735	2263	1		0	0	0		0	0		0	0	70	1	0	0	1	0	1	11	0	1	1	0	0	0	0	0	0		0	1	0	1	1	2	0	1		2	1	0	1		284.45	7116	59.49	27	72.59
736	4600	1		1	1	0		0	0		0	0	66	1	0	0	1	0	0	11	1	1	1	1	0	0	2	0	1	0	0	0	0	1	1	2	0	1	2	1	2	0	0		284.45	7116	59.49	27	72.59
737	2333	1		1	1	0		0	0		0	0	88	1	1	0	1	0	0	11	1	1	2	1	1	1	2	0	0	1	0	1	0	1	1	2	0	1	2	1	2	0	0		284.45	7116	59.49	27	72.59
738	2360	1		0	0	0		0	0		0	0	42	0	0	0	0	0	0	11	0	1	1	0	0	0	2	0	1	1	0	1	0	0	1	1	0	1	2	1	1	0	0		284.45	7116	59.49	27	72.59
739	4669	1		0	0	0		0	0		0	0	50	0	0	0	0	0	0	11	1	1	1	1	0	1	2	0	0	1	0	0	0	1	1	2	0	1	2	1	2	0	0		284.45	7116	59.49	27	72.59
740	2283	1		0	0	0		0	0		0	0	52	0	0	0	0	0	0	11	1	1	1	1	0	0	0	0	0	1	0	1	0	1	1	2	0	1	1	1	2	0	2		284.45	7116	59.49	27	72.59
742	5593	1		0	0	0		0	0		0	0	64	1	0	0	0	0	0	21	1	0	1	1	1	0	1	0	0	2	0	1	0	1	2	2	0	1	2	2	2				1570.58	8346	42.94	6	72.81
743	2332	1		0	0	0		0	0		0	0	68	1	1	0	0	0	0	11	1	1	1	0	0	1	0	0	0	1	0	0	0	1	1	2	1	1	2	2	0	0	1		284.45	7116	59.49	27	72.59
744	5582	1		0	0	0		0	0		0	0	68	1	0	0	0	0	0	21	1	1	2	1	1	1	0	0	0		0	1	1	1	1	2	0	1		2	1	0	0		1570.58	8346	42.94	6	72.81
745	2349	1		0	0	0		0	0		0	0	55	1	1	0	1	0	0	11	1	0	1	1	0	0	2	0	0	1	0	1	0	1	1	1	0	1	2	2	2	0	0		284.45	7116	59.49	27	72.59
746	2291	1		1		0		1	9		1	1		1	1	1		1	1	11	0	1	2		1	0		0								2	0								284.45	7116	59.49	27	72.59
747	1124	1		0	0	0		0	0		0	0	59	0	0	0	0	0	0	2	0	1	1	1	0	0	0	0	1	1	0	1	0	1	2	2	0	1	0	0	0	1	0		3227.63	46654	21.55	15	74.29
748	5581	1		0	0	0		0	0		0	0	40	0	0	0	1	0	0	21	0	1	1	1	0	1	0	1	0	2	0	1	0	0	2	1	0	1	0	2	2	1	2		1570.58	8346	42.94	6	72.81
749	2285	1		0	0	1	1	0	0	0	0	0	73	1	0	0	1	0	1	11	1	1	2	1	1	0	2	1	0	0	0	1	0	1	2	2	0	1	1	1	2	0	0		284.45	7116	59.49	27	72.59
750	2351	1		0	0	1	1	0	0	0	0	0	59	0	0	0	0	1	1	11	1	1	1	1	0	0	0	0	0	1	0	1	1	1	1	2	0	1		2	1	0	1		284.45	7116	59.49	27	72.59
751	5612	1		0	0	0		0	0		0	0	43	0	0	0	0	0	0	21	1	1	1	0	0	1	2	0	0	2	0	1	0	0	0	2	0	1	1	2	2	0	0		1570.58	8346	42.94	6	72.81
752	2216	1		0		0		1	9		1	1		0		0		1	1	11	1	1	1		0	0		0									0								284.45	7116	59.49	27	72.59
754	1142	1		0	0	0		0	0		0	0	55	0	0	0	0	0		2	0	0	1	1	0	0	2	1	1	1	0	1	0	1	1	2	0	1	1	0	2		0		3227.63	46654	21.55	15	74.29
755	5580	1		1	0	0		0	0		0	0	54	0	0	0		0	0	21	1	1	2	1	1	1	1	0	0		0	1	0	0			0	1		2					1570.58	8346	42.94	6	72.81
756	5235	1		0	0	0		0	0		0	0	44	0	0	1	0	0	0	18	1	1	1	1	0	0	0	1	1	0	0	1	0	0	1	2	0	1	1	1	1	0	0		3308.1	58828	36.46	17	73.26
757	5577	1		0	0	0		0	0		0	0	55	0	0	0	1	0	0	21	1	1	1	1	0	0	0	0	1	2	0	1	0	0	1	2	0	1		2	1	0	0		1570.58	8346	42.94	6	72.81
758	5586	1		0	0	0		0	0		0	0	40	0	0	0	0	0	0	21	1	0	0	0	0	0	2	0	0	1	0	1	0	0	2	2	0	1		2	2	0	0		1570.58	8346	42.94	6	72.81
759	5607	1		0	0	0		0	0		0	0	45	0	0	0	0	0	0	21	0	1	1	0	0	0	2	0	1	2	0	0	0	1	2	1	0	1	2	2	2				1570.58	8346	42.94	6	72.81
761	5574	1		0	0	0		0	0		0	0	39	0	0	0	0	0	0	21	1	1	1	1	0	0	2	0	0	2	0	1	0	0	2	1	0	1	1	2	2		0		1570.58	8346	42.94	6	72.81
762	5610	1		0	0	0		0	0		0	0	47	0	0	0	0	0	0	21	1	0	1	1	0	0	0	0	1		0	0	0	0	2		0	1	1	2	2	1	2		1570.58	8346	42.94	6	72.81
763	2209	1		0	0	0		0	0		0	0	74	1	0	0	0	0	0	11	0	0	2	0	1	0	2	0	0	0	0	1	0	1	1	2	0	1	2	1	2	0	0		284.45	7116	59.49	27	72.59
764	5579	1		0	0	0		0	0		0	0	68	1	0	0	0	0	0	21	1	1	1	1	1	1	2	0	1	2	0	1	1	1	2	2	0	1	2	2	2				1570.58	8346	42.94	6	72.81
765	5587	1		0	0	0		0	0		0	0	60	0	1	0	0	0	0	21	1	1	1	1	1	0	2	0	1	2	0	0	0	0	0	2	0	1	0	2	2	0	1		1570.58	8346	42.94	6	72.81
766	5576	1		0	0	0		0	0		0	0	58	0	1	0	0	0	0	21	1	1	1	1	1	1	2	0	0	2	0	1	0	0	2	2	0	1	2	2	2				1570.58	8346	42.94	6	72.81
768	3675	1		0		0		1	9		1	1		1	0	0		0	1	4	1	1	2		1	1		0								2	0								1456.1	9148	26.34	7	72.74
769	3693	1		0	0	0		0	0		0	0	73	1	0	0	1	0	0	4	1	0	2	1	1	0	0	0	0	2	0	1	0	1	2	2	0	1	2	2	2	0	0		1456.1	9148	26.34	7	72.74
770	1397	1		0	0	0		0	0		0	0	52	0	1	0	1	0	0	4	0	1	1	0	1	1	0	1	1	2	0	0	0	1	1	2	0	1	2	2	1	0	2		1456.1	9148	26.34	7	72.74
771	1331	1		0	0	0		0	0		0	0	59	0	0	0	1	0	0	4	0	1	1	0	0	0	1	1	1	2	0	1	0	0	1	2	0	1	2	2	2	0	0		1456.1	9148	26.34	7	72.74
772	3719	1		0	0	0		0	0		0	0	75	1	0	0	1	0	0	4	1	1	2	1	1	1	2	0	0		0	0	0	1	1	2	0	1	2	2	1	0	0		1456.1	9148	26.34	7	72.74
774	3694	1		0	0	0		0	0		0	0	59	0	0	0	1	0	0	4	0	1	1	1	0	1	2	1	1	2	1	1	1	1	2		0	1	2	2	2				1456.1	9148	26.34	7	72.74
775	3695	1		0	0	0		0	0		0	0	46	0	0	0	1	0	0	4	0	1	2	0	1	0	1	0	0		0	1	0	0		2	0	1		1					1456.1	9148	26.34	7	72.74
776	3691	1		0	0	0		0	0		0	0	71	1	1	0	0	0	0	4	1	1	2	1	1	0	2	0	0		0	1	1	0			0	1		2					1456.1	9148	26.34	7	72.74
779	3803	1		0	0	0		0	0		0	0	48	0	1	0	0	0	0	4	0	1	1	1	0	0	2	0	1	2	0	1	0	1	2	2	0	1		2	2		1		1456.1	9148	26.34	7	72.74
781	3685	1		0	0	1	1	0	0	0	0	0	77	1	0	0	0	0	1	4	0	0	1	1	0	0	0	0	1	2	0	1	0	1	2	2	0	1	2	2	0	0	2		1456.1	9148	26.34	7	72.74
782	1309	1		0	0	0		0	0		0	0	81	1	1	0	1	0	0	4	1	1	1	0	1	1	2	0	0	0	0	1	1	1	1	2	0	1	2	1	0	0	2		1456.1	9148	26.34	7	72.74
783	3788	1		0	0	0		0	0		0	0	78	1	1	0	0	0	0	4	1	1	1	1	0	1	1	1	0	0	0	1	0	1	2	2		1	2	1	2	0	1		1456.1	9148	26.34	7	72.74
784	3789	1		0	0	0	1	0	0	1	0	1	80	1	1	0	0	0	0	4	1	1	2	0	1	1	2	0	0	2	0	1	0	0	1	2	0	1		2	1				1456.1	9148	26.34	7	72.74
785	3712	1		0	0	1	1	0	0	0	0	0	74	1	0	0	0	0	1	4	0	0	1	0	0	0	0	1	1	2	0	1	0	1	1	2	0	1	2	2	0	0	1		1456.1	9148	26.34	7	72.74
787	3742	1		0	0	1	1	0	0	0	0	0	87	1	1	0	0	0	0	4	1	0	2	1	1	1	2	0	0	2	0	1	0	1	1	2	0	1	2	2	2				1456.1	9148	26.34	7	72.74
788	3755	1		0	0	0		0	0		0	0	77	1	0	0	0	0	0	4	1	1	1	0	0	1	2	0	0	2	0	1	0	0	1	2	0	1	2	2	1		0		1456.1	9148	26.34	7	72.74
789	3475	1		0	0	0		0	0		0	0	61	0	0	1	0	1	1	2	0	1	1	0	0	0	1	0	0	2	0	1	1	1	2	2	0	1	2	2	2	0	0		3227.63	46654	21.55	15	74.29
791	4451	1		0	0	0		0	0		0	0	75	1	0	0	0	0	0	10	0	1	2	1	1	0	0	1	1	0	0	0	0	1	0	2	0	1	1	1	2	1	0		2181.32	66803	9.33	33	72.74
792	4391	1		0	0	0		0	0		0	0	55	0	0	0	0	0	0	10	1	1	1	1	0	0	0	1	0		0	0	0	0	2	2	0	0	1	2	2	0	0		2181.32	66803	9.33	33	72.74
798	3570	1		0	0	0		0	0		0	0	70	1	0	0	0	0	0	2	1	1	1	1	0	0	0	0	0	2	0	0	0	1	2	2	0	1	2	2	2	0	0		3227.63	46654	21.55	15	74.29
799	3934	1		0	0	0		0	0		0	0	72	1	0	0	0	0	0	5	1	1	2	1	1	1	2	1	0	1	0	1	0	1	0	2	0	1	1	2	0	0	1		830.83	15189	62.51	19	72.86
800	1501	1		0		0		1	9		1	1		1	0	0		0	0	5	0	1	2		1	1		0								1	0								830.83	15189	62.51	19	72.86
802	3029	1		0	0	0		0	0		0	0	77	1	0	0	0	0	1	19	1	0	2	0	1	1	0	0	0	2	0	1	0	0	0	2	0	1	2	2	2	0	0		1153.11	18055	28.41	17	73.98
803	2991	1		0		0		1	9		1	1		1	1	0		0	1	19	0	1	2		1	0		0								2									1153.11	18055	28.41	17	73.98
804	3010	1		0	0	0		0	0		0	0	65	1	0	1	0	0	0	19	1	1	2	1	1	0	2	0	0	2	0	1	1	1	0	2		1	2	1			0		1153.11	18055	28.41	17	73.98
805	3039	1		0	0	0		0	0		0	0	71	1	0	1	0	1	0	19	1	1	1	1	1	0	2	1	0	0	0	1	0	1	1	2	0	1	1	1	1	1	0		1153.11	18055	28.41	17	73.98
806	2926	1		0		0		1	9		1	1		1	0	0		0	0	19	1	0	2		1	0		0								2	0								1153.11	18055	28.41	17	73.98
807	3038	1		0	0	0		0	0		0	0	73	1	0	0	0	0	0	19	1	1	1	0	0	1	2	0	0	2	0	1	0	1	2	2	0	1	2	2	2				1153.11	18055	28.41	17	73.98
808	3027	1		0	0	0		0	0		0	0	71	1	1	1	0	0	1	19	1	1	2	0	1	0	2	0	0	2	0	1	0	1	1	2		1	2	2	0	0	0		1153.11	18055	28.41	17	73.98
809	3034	1		0	0	0		0	0		0	0	67	1	0	0	0	0	0	19	1	1	2	1	1	1	2	0	0	0	0	1	1	1	0	2		1		1	1		0		1153.11	18055	28.41	17	73.98
810	3073	1		0		0		1	9		1	1		1	0	0		1	1	19	0	1	1		1	1		1								2									1153.11	18055	28.41	17	73.98
813	2914	1		0	0	0		0	0		0	0	75	1	0	0	0	0	0	19	0	1	2	0	1	0	2	0	0	1	0	1	0	1	0	2	0	1	1	1	0	0	0		1153.11	18055	28.41	17	73.98
814	2971	1		0	0	0		0	0		0	0	63	1	0	0	0	0	1	19	0	1	1	0	0	0	2	0	1	1	0	1	0	1	1			1	1	1	1	0	0		1153.11	18055	28.41	17	73.98
815	2945	1		0	0	0		0	0		0	0	84	1	0	0	0	0	0	19	1	1	2	0	1	0	2	0	0	2	0	1	0	1	0	2	0	1	2	1	2	1	0		1153.11	18055	28.41	17	73.98
816	3066	1		0	0	0		0	0		0	0	71	1	0	1	0	0	0	19	1	1	2	1	1	0	2	0	0	2	0	1	0	0	0	2	0	1	0	1	0	0	0		1153.11	18055	28.41	17	73.98
818	2978	1		0	0	0		0	0		0	0	67	1	0	0	0	0	0	19	0	1	1	1	0	0	2	0	1	0	0	0	0	1	1	2	0	1	1	1	1	0	0		1153.11	18055	28.41	17	73.98
819	2970	1		1	1	0		0	0		0	0	67	1	0	0	0	0	0	19	0	1	1	1	0	0	2	0	0	0	0	1	0	1	0	2	0	1	0	0	0	0	0		1153.11	18055	28.41	17	73.98
820	2986	1		0		0		1	9		1	1		1	0	0		1	1	19	0	1	1		0	0		0								2	0								1153.11	18055	28.41	17	73.98
822	3025	1		1	1	0		0	0		0	0	69	1	0	0	0	1	1	19	1	1	2	1	1	1	2	0	0	0	0	1	1	1	0	2		1	2	1	1	0	0		1153.11	18055	28.41	17	73.98
823	2954	1		0	0	0		0	0		0	0	72	1	1	0	0	0	0	19	1	1	2	1	1	0	1	0	0	2	0	1	1	1	1	2	0	1	2	2	1	0	0		1153.11	18055	28.41	17	73.98
824	2982	1		0	0	0		0	0		0	0	70	1	1	0	0	0	1	19	0	1	2	0	1	0	2	0	0		0	1	0	1	2	2	0	1	2	1	1	0	0		1153.11	18055	28.41	17	73.98
825	2959	1		0	1	0		0	1		0	1	82	1	0	0	1	0	1	19	0	0	2	0	1	0	2	0	1	0	0	1	0	0	0	2	0	0	0	0	0	0	0		1153.11	18055	28.41	17	73.98
826	2997	1		0		0		1	9		1	1		1	0	0		0	0	19	0	1	2		1	0		0									0								1153.11	18055	28.41	17	73.98
827	2940	1		0	0	0		0	0		0	0	73	1	0	0	0	0	1	19	1	1	2	0	1	0	2	0	0	0	0	1	0	1		2	0	1		0		0	0		1153.11	18055	28.41	17	73.98
828	2964	1		0	0	1	1	0	0	0	0	0	85	1	0	0	0	1	0	19	0	1	2	0	1	0	2	0	1		0	1	0	1	2		0	1	2	1	0		1		1153.11	18055	28.41	17	73.98
829	3056	1		0	0	0		0	0		0	0	52	0	0	0	0	1	0	19	1	1	1	0	0	0	2	1	0	0	0	1	0	0	1	2	0	1	1	2	1	0	0		1153.11	18055	28.41	17	73.98
830	2916	1		0	0	0		0	0		0	0	80	1	0	0	0	0	0	19	1	1	2	1	1	1	2	0	0	2	0	1	0	1	0	2	0	1	2	2	0	0	1		1153.11	18055	28.41	17	73.98
833	2966	1		0	0	0		0	0		0	0	68	1	0	0	0	0	0	19	0	1	2	0	1	1	2	1	1	1	0	1	0	1	1		0	1	2	1	1	0	1		1153.11	18055	28.41	17	73.98
836	2939	1		0		0		1	9		1	1		0	0	1		0	0	19	0	0	2		1	1		1								2									1153.11	18055	28.41	17	73.98
837	3072	1		0	0	0		0	0		0	0	73	1	0	0	0	0	0	19	0	1	1	0	0	0	2	1	0	1	0	0	0	1	2	2	0	1	1	0	2	0	0		1153.11	18055	28.41	17	73.98
838	2996	1		0		1		1	9	0	1	1		1	1	0		0	1	19	1	0	2		1	1		0								2	0								1153.11	18055	28.41	17	73.98
839	2955	1		0	0	1	1	0	0	0	0	0	79	1	0	0	0	0	0	19	1	1	2	0	1	0	2	0	0	1	0	1	0	1	0	2	0	1	2	2	0	0	0		1153.11	18055	28.41	17	73.98
840	2957	1		1		0		1	9		1	1		1	1	0		1	1	19	1	1	2		1	1		1								2	0								1153.11	18055	28.41	17	73.98
844	2928	1		0		0		1	9		1	1		1	0	0		0	0	19	1	1	2		1	1		0								2	0								1153.11	18055	28.41	17	73.98
846	2537	1		0	0	0	1	0	0	1	0	1	77	1	1	0		0	0	13	1	0	2	0	1	1	2	0	0	2	0	1	0	0	1		0	1		1	2	1	0		1812.4	30794	59.13	18	73.14
847	2489	1		0	0	0		0	0		0	0	64	1	1	0	1	0	0	13	1	0	1	0	0	0	2	0	0	2	0	1	0	1	1		0	1	0	1	1	0	0		1812.4	30794	59.13	18	73.14
848	2512	1		0	0	0		0	0		0	0	55	0	1	0	0	0	0	13	0	1	2	1	1	0	2	0	1	0	0	1	0	1	0	2	0	1	1	2	1	0			1812.4	30794	59.13	18	73.14
851	2553	1		0	0	0	1	0	0	1	0	1	90	1	1	0	0	0	0	13	1	1	2	0	1	1	2	0	0	2	0	1	0	1			0	1	1	1	1	0	0		1812.4	30794	59.13	18	73.14
852	2468	1		0	0	0		0	0		0	0	67	1	1	0	0	0	0	13	1	0	1	1	0	0	2	0	0	0	0	0	0	0	0	1	0	1	0	1	0	0	0		1812.4	30794	59.13	18	73.14
853	2507	1		0	0	1	1	0	0	0	0	0	72	1	1	0	0	0	1	13	0	0	2	0	1	1	2	0	0	1	0	1	0	1	0	1	0	1	1	1	2				1812.4	30794	59.13	18	73.14
854	2607	1		0	0	0		0	0		0	0	65	1	1	0	0	0	0	13	1	1	2	1	1	0	2	0	0	1	0	1	1	1	0	2	0	1	2	1	0	0	1		1812.4	30794	59.13	18	73.14
855	2591	1		0	0			0	0		0	0	63	1	0	0	0		0	13	1	1	1	0	0	1	2	0	0	2	0	1	0	1	0	2	0	1	1	2	0		1		1812.4	30794	59.13	18	73.14
856	2528	1		0	0	1	1	0	0	0	0	0	78	1	1	0	0	0	0	13	0	1	1	1	0	1	2	0	0	0	0	1	0	1	0	2	0	1	0	1	0		1		1812.4	30794	59.13	18	73.14
857	2621	1		0	0	0		0	0		0	0	60	0	1	0	1	0	0	13	1	1	2	1	1	0	2	0	0	2	0	1	1	1	2	2	0	1	2	2	2	0			1812.4	30794	59.13	18	73.14
858	2556	1		0	0	0		0	0		0	0	68	1	1	0	0	1	0	13	1	1	2	1	1	0	2	0	0	2	0	1	1	1	1	2	0	1	2	2	2		1		1812.4	30794	59.13	18	73.14
859	2506	1		0	0	0		0	0		0	0	69	1	1	0	0	0	0	13	0	1	2	0	1	0	2	1	1	1	0	1	1	1	1	2	0	1	1	1	1	0	1		1812.4	30794	59.13	18	73.14
861	2561	1		0		0		1	9		1	1		0	1	0		0	0	13	1	1	2		1	0		1								2	0								1812.4	30794	59.13	18	73.14
862	2552	1		0	0	0		0	0		0	0	66	1	1	0	0	0	0	13	1	1	2	1	1	1	2	0	1	1	0	1	0	1	1	2	0	1	1	1	1	0			1812.4	30794	59.13	18	73.14
864	1912	1		1	0	0		0	0		0	0	38	0	0			0	1	9	1	1	2	0	1	1	1	1	0		0	1	0	0						2					762.84	5940	65.72	8	72.5
865	4397	1		0	0	0		0	0		0	0	59	0	0	1	0	0	0	10	1	1	1	1	0	0	2	1	1	0	0	0	0	1	0	2	0	1	0	1	2	1			2181.32	66803	9.33	33	72.74
866	4400	1		0	0	0		0	0		0	0	32	0	1	0	0	0	0	10	1	1	1	1	0	0	2	1	0	0	0	1	0	0	0	2	0	1	1	1	1	0	0		2181.32	66803	9.33	33	72.74
867	4447	1		0	0	0		0	0		0	0	62	1	0	0	1	0	0	10	0	1	1	1	0	0	0	0	1	1	0	1	1	1	1	2	0	1	2	2	1	0	1		2181.32	66803	9.33	33	72.74
868	4405	1		0	0	0		0	0		0	0	50	0	0	0	0	0	0	10	1	1	2	0	1	1	0	1	0	0	0	1	0	1	2	2	0	1	1	1	2	0			2181.32	66803	9.33	33	72.74
869	4439	1		0	0	0		0	0		0	0	52	0	0	0	0	0	0	10	0	1	1		1	0	0	0	1	0	0	0	0	1	0	2	0	1	0	0	2	0	0		2181.32	66803	9.33	33	72.74
870	4543	1		0	0	0		0	0		0	0	37	0	0	0	0	0	0	10	1	1	1	0	0	0	2	0	0	1	0	1	0	0	0		0	1	1	1	1	0	0		2181.32	66803	9.33	33	72.74
871	4369	1		0	0	0		0	0		0	0	63	1	0	0	0	0	0	10	1	1	1	0	0	0	2	0	0	1	0	1	0	0	0	1	0	1	1	0	2	1	0		2181.32	66803	9.33	33	72.74
873	4509	1		0	0	0		0	0		0	0	54	0	0	0	1	0	0	10	1	1	2	1	1	0	2	0	1	1	0	1	0	1	0	1	0	1	1	2	2	1	0		2181.32	66803	9.33	33	72.74
875	4406	1		0	0	0		0	0		0	0	56	0	0	1	1	0	0	10	0	1	2	0	1	1	2	1	1	0	0	1	0	1	0	0	0	1	2	1	2		1		2181.32	66803	9.33	33	72.74
876	4461	1		0	0	0		0	0		0	0	47	0	0	0	0	0	0	10	1	1	1	1	0	1	0	1	1	2	0	1	0	0	2		0	1	1	2	2	1	1		2181.32	66803	9.33	33	72.74
877	2566	1		0	0	0		0	0		0	0	52	0	0	0	0	0	0	13	1	1	1	1	0	1	2	1	0	0	0	0	0	0	0	2	0	1	0	2	2	1	0		1812.4	30794	59.13	18	73.14
878	2599	1		0	0	0		0	0		0	0	57	0	1	0	1	0	0	13	0	1	1	0	0	0	2	1	1	1	0	1	0	1	1	2	0	1	1	2	2	0	1		1812.4	30794	59.13	18	73.14
879	2492	1		0	0	0		0	0		0	0	50	0	1	0	0	1	0	13	1	1	1	1	0	1	2	1	1	1	0	1	0	0	0	2	0	1	0	2	0	0	1		1812.4	30794	59.13	18	73.14
880	2567	1		0	0	0		0	0		0	0	52	0	1	0	0	0	0	13	1	1	2	0	1	0	2	1	1	2	0	1	0	1	0	1	0	1	2	2	0	0	1		1812.4	30794	59.13	18	73.14
882	2477	1		0	0	0		0	0		0	0	52	0	1	0	0	1	1	13	0	1	2	0	1	0	2	0	1	2	0	1	0	1	1		0	1	1	2	1	0	0		1812.4	30794	59.13	18	73.14
883	2574	1		0	0	0		0	0		0	0	56	0	1	0	0	1	0	13	1	1	2	1	1	0	2	0	0	1	0	1	1	1	2	2	0	1	1	2	2	0	1		1812.4	30794	59.13	18	73.14
884	2577	1		0	0	0		0	0		0	0	53	0	1	0	1	0	0	13	1	1	1	0	0	1	2	1	1	0	0	1	0	1	1	2	0	1	1	2	2		1		1812.4	30794	59.13	18	73.14
885	2609	1		0	0	0	1	0	0	1	0	1	67	1	0	0	0	0	0	13	1	1	2	0	1	1	2	1	0	1	0	1	0	1	2	2	0	1	1	1	2	0	1		1812.4	30794	59.13	18	73.14
887	2555	1		0	0			0	0		0	0	60	0	0	0	0		0	13	1	0	2	0	1	1	2	0	1	1	0	1	0	0	0	2	0	1	2	1	0	0	1		1812.4	30794	59.13	18	73.14
888	2538	1		1		0		1	9		1	1		1	1	1		1	1	13	1	1	2		1	0		0								2	0								1812.4	30794	59.13	18	73.14
891	2576	1		0	0			0	0		0	0	64	1	0	0	0		0	13	1	1	2	0	1	0	0	0	0	1	0	1	0	0	1	2	0	1	1	1	0	0			1812.4	30794	59.13	18	73.14
892	2620	1		0	0			0	0		0	0	80	1	1	0	0		0	13	1	1	2	0	1	1	2	0	1	0	0	1	0	1	0		0	1	1	1	2	0			1812.4	30794	59.13	18	73.14
893	2494	1		0	0	0		0	0		0	0	85	1	0	0	0	0	0	13	1	1	2	1	1	1	2	0	0	2	0	1	1	1	2	2		1	2	2	2		0		1812.4	30794	59.13	18	73.14
894	2573	1		0	0	0		0	0		0	0	66	1	0	0	1	0	0	13	1	1	2	1	1	0	2	0	1	0	0	0	0	0	0	2	0	1	0	1	0		1		1812.4	30794	59.13	18	73.14
895	2485	1		0	0			0	0		0	0	53	0	0	0	0		0	13	1	1	2	0	1	0	2	0	0	0	0	1	0	1	0		0	1	0	1	0	0			1812.4	30794	59.13	18	73.14
896	2569	1		0		0		1	9		1	1		0	0	0		1	1	13	1	1	1		1	0		0								2	0								1812.4	30794	59.13	18	73.14
897	2593	1		0	0	0		0	0		0	0	59	0	1	1	1	0	0	13	0	1	1	1	0	0	2	1	1	2	0	1	1	1	1	2	0	1	1	2	1	0	0		1812.4	30794	59.13	18	73.14
898	2491	1		0	0	0		0	0		0	0	66	1	0	0	0	0	0	13	0	1	2	0	1	0	0	0	0	0	0	1	0	1	0	2	0	1	1	1	0	0			1812.4	30794	59.13	18	73.14
899	2565	1		0	0	0		0	0		0	0	63	1	1	0	0	0	0	13	1	0	2	0	1	1	2	0	0	1	0	1	0	1	0		0	1	2	1	0	0	1		1812.4	30794	59.13	18	73.14
900	2543	1		0	0	0		0	0		0	0	48	0	1	0	1	0	0	13	1	1	2	0	1	0	2	0	0	1	0	1	0	1	2	2	0	1	1	1	2	0			1812.4	30794	59.13	18	73.14
901	2475	1		0	0			0	0		0	0	56	0	1	0	0		0	13	0	1	2	0	1	0	0	0	1	1	0	1	0	1	2	2	0	1	1	1	2	0	0		1812.4	30794	59.13	18	73.14
902	2542	1		0	0	0		0	0		0	0	67	1	1	0	0	0	1	13	1	1	2	0	1	1	2	0	0	0	0	1	0	1	0	2	0	1	0	1	0	0			1812.4	30794	59.13	18	73.14
903	2502	1		0	0	0		0	0		0	0	49	0	1	0	0	0	0	13	1	1	2	0	0	1	2	1	0		1	1	0	0	2		0	1	2	2	2	1	1		1812.4	30794	59.13	18	73.14
904	2559	1		1	1	0		0	0		0	0	52	0	1	1	1	1	0	13	1	1	2	1	1	0	1	0	1		0	1	1	1	2	2	0	1		2	2				1812.4	30794	59.13	18	73.14
906	2487	1		0	0	0		0	0		0	0	77	1	0	0	0	0	0	13	0	0	2	1	0	1	0	0	1	1	0	1	1	1	2	2	0	1	1	2	2	0	1		1812.4	30794	59.13	18	73.14
908	2568	1		0	0	0		0	0		0	0	46	0	1	0	1	0	0	13	1	0	1	1	0	0	2	1	0	2	0	1	0	1	2	2	0	1	2	1	2	1	0		1812.4	30794	59.13	18	73.14
909	2497	1		1		0		1	9		1	1		1	1	0		1	1	13	0	1	2		1	0		0								1	0								1812.4	30794	59.13	18	73.14
910	2614	1		0	0	0		0	0		0	0	53	0	0	0	0	1	0	13	0	0	1	1	0	0	2	0	1	2	0	1	0	1	0	2	0	1	1	2	0	0	2		1812.4	30794	59.13	18	73.14
911	2463	1		0	0	1	1	0	0	0	0	0	66	1	0	0	1	0	1	13	1	1	2	1	1	0	2	1	0	0	0	1	1	1	0		0	1	0	1	0	0			1812.4	30794	59.13	18	73.14
912	2479	1		1	1	0		0	0		0	0	62	0	1	0	1	0	0	13	0	1	2	0	1	0	2	0	1	1	0	1	0	1	2	2	0	1	1	1	2	0	2		1812.4	30794	59.13	18	73.14
915	3767	1		0	0	0		0	0		0	0	64	1	0	0	0	0	0	4	1	0	1	1	0	1	0	0	0	1	0	0	0	1	0		0	1	1	2	2	0	0		1456.1	9148	26.34	7	72.74
917	3854	1		0	0	0		0	0		0	0	56	0	0	1	0	1	0	5	0	1	1	1	0	0	2	0	1	2	0	1	0	1	1	2	0	1	2	2	2	0	0		830.83	15189	62.51	19	72.86
918	1538	1		0	0	0		0	0		0	0	56	0	1	0	0	0	0	5	0	1	1	1	0	0	0	0	1	1	0	1	1	1	2	2	0	1		2	2	0	1		830.83	15189	62.51	19	72.86
919	1539	1		0	0	0		0	0		0	0	59	0	0	0	0	0	0	5	0	1	1	0	0	0	0	0	0	1	0	1	0	1	1	1	0	1	2	2	1	1	1		830.83	15189	62.51	19	72.86
920	1612	1		0	0	0		0	0		0	0	62	1	0	0	0	0	0	5	1	0	1	0	1	0	2	0	0	1	0	0	0	1	1	2	0	1	2	1	1		1		830.83	15189	62.51	19	72.86
922	3903	1		0	0	0		0	0		0	0	70	1	0	0	0	0	1	5	1	1	1	0	0	0	2	0	0	2	0	1	0	1	1	2	0	1	2	1	1	0	1		830.83	15189	62.51	19	72.86
923	1458	1		0	0	0		0	0		0	0	65	1	0	0	1	0	0	5	0	1	1	0	0	0	2	0	0	1	0	1	0	1	1	2	0	1	2	2	1	0	0		830.83	15189	62.51	19	72.86
924	3826	1		0	0	0		0	0		0	0	68	1	0	0	1	0	0	5	1	0	1	1	0	0	2	0	0	1	0	1	1	1	1	2	0	1	2	2	2	0	0		830.83	15189	62.51	19	72.86
925	1573	1		0	0	0		0	0		0	0	74	1	0	0	0	0	0	5	1	1	1	1	0	1	2	0	0	1	0	1	1	1	2	2	0	1	2	2	2	0	1		830.83	15189	62.51	19	72.86
926	3925	1		0	0	0		0	0		0	0	80	1	0	0	0	1	0	5	0	1	2	1	0	0	2	0	1	1	0	1	0	1	0		0	1	1	2	0	0	0		830.83	15189	62.51	19	72.86
927	3893	1		0	1	0		0	1		0	1	57	0	0	0	0	0	0	5	1	1	1	0	0	1	0	0	0	1	0	1	0	1	1	2	0	1	2	2	1	0	2		830.83	15189	62.51	19	72.86
930	3822	1		0	0	0		0	0		0	0	52	0	0	0	0	0	0	5	0	1	1	0	0	0	2	1	1	1	0	1	0	0	1	1	0	1	2	2	1	0	0		830.83	15189	62.51	19	72.86
932	3884	1		0	0	0		0	0		0	0	70	1	0	0	0	0	0	5	1	1	2	1	1	1	0	0	0	0	0	1	0	1	1	2	0	1	0	0	2	1	0		830.83	15189	62.51	19	72.86
933	3929	1		0	0	0		0	0		0	0	66	1	0	0	0	0	0	5	1	1	1	0	1	1	2	0	0		0	1	0	0	1	1	0	1	1	1	2	0	0		830.83	15189	62.51	19	72.86
934	3880	1		0	0	0		0	0		0	0	49	0	0	1	1	0	0	5	1	1	1	1	0	0	2	0	0	0	0	1	0	1	0	2	0	1	0	2	2	1	0		830.83	15189	62.51	19	72.86
935	1621	1		0	0	1	1	0	0	0	0	0	85	1	0	0	0	0	0	5	1	0	1	0	0	0	0	0	0	0	0	1	0	1	0	2	0	1	2	1	0	0	2		830.83	15189	62.51	19	72.86
938	3813	1		0		1		1	9	0	1	1		1	0	0		1	1	5	1	1	1		1	1		0								1	0								830.83	15189	62.51	19	72.86
939	3918	1		0		0		1	9		1	1		1	1	1		0	0	5	1	0	2		1	1		0								1	0								830.83	15189	62.51	19	72.86
940	874	1		0	0	0		0	0		0	0	70	1	1	0	0	0	0	1	1	1	1	1	1	1	0	0	0	1	0	0	0	1	1	2	0	1	2	1	2				587.11	12300	68.39	21	73.97
941	877	1		0	0			0	0		0	0	55	0	1	0	0		0	1	0	1	1	0	1	1	2	1	0	0	0	1	0	1	1	2	0	1	1	1	2	1	1		587.11	12300	68.39	21	73.97
942	901	1		0	1	0		0	1		0	1	52	0	0	0	0	0	0	1	1	1	1	1	0	0	0	1	0	2	0	1	0	0	2	2	0	1	0	2	2	0			587.11	12300	68.39	21	73.97
943	782	1		1	1	0		0	0		0	0	46	0	0	0	0	0	0	1	1	1	1	0	0	0	0	1	1	1	0	1	0	1	1	2	0	1	0	1	2	0	1		587.11	12300	68.39	21	73.97
944	883	1		0	0	0		0	0		0	0	62	1	0	0	0	1	0	1	0	1	1	0	0	0	0	0	1	0	1	1	0	1	1	2	0	1	0	1	2	0	0		587.11	12300	68.39	21	73.97
950	1128	1		0	0	0		0	0		0	0	58	0	0	0	0	0	0	2	1	1	1	0	0	0	0	0	0	0	0	0	1	1	2	2	0	1	0	0	2	1	0		3227.63	46654	21.55	15	74.29
951	3488	1		1	1	0		0	0		0	0	45	0	0	1	0	1	1	2	0	1	1	1	0	0	2	0	0	2	0	1	0	1	0	2	0	1	1	1	0	0	0		3227.63	46654	21.55	15	74.29
952	3563	1		0	0	0		0	0		0	0	72	1	0	0	1	1	0	2	1	1	2	0	0	1	2	1	0	2	0	1	0	1	1	1	0	1	2	2	2	0	0		3227.63	46654	21.55	15	74.29
953	1069	1		0	0	0		0	0		0	0	64	1	0	0	0	0	0	2	1	1	1	1	0	1	2	0	0	2	0	1	0	1	2	2	0	1	2	0	2		0		3227.63	46654	21.55	15	74.29
955	1031	1		1	1	0		0	0		0	0	73	1	0	0	0	1	1	2	0	0	1	0	0	0	0	0	1	2	0	1	0	1	2	2	0	1	1	2	2		1		3227.63	46654	21.55	15	74.29
957	1030	1		0	0	0		0	0		0	0	73	1	0	1	0	0	0	2	1	1	1	1	0	1	2	0	0	1	0	0	0	0	1	2	0	1	2	1	2	0	1		3227.63	46654	21.55	15	74.29
958	3569	1		0	0	0		0	0		0	0	72	1	0	0	1	0	0	2	1	1	1	1	0	0	2	0	0	1	0	1	0	1	1	2	0	1	1	1	1	0	0		3227.63	46654	21.55	15	74.29
959	3567	1		0	0	0		0	0		0	0	72	1	0	0	0	0	0	2	1	1	1	1	0	0	2	0	0	0	0	1	0	1	0	2	0	1	1	0	1	0	0		3227.63	46654	21.55	15	74.29
961	3516	1		0	0	0		0	0		0	0	72	1	1	0	0	0	0	2	0	1	2	0	1	0	0	0	0	2	0	1	0	0	0	2	0	1		1	2	0	0		3227.63	46654	21.55	15	74.29
962	3476	1		0	0	0		0	0		0	0	79	1	1	0	0	1	0	2	0	1	2	0	1	0	2	0	0	1	0	1	0	0	1	2	0	1	2	1	2	0	0		3227.63	46654	21.55	15	74.29
963	4413	1		0	0	0		0	0		0	0	20	0	0	0	0	0	0	10	0	1	1	0	0	1	2	0	0	2	0	0	0	0	2	1	0	0	1	2	1	1	0		2181.32	66803	9.33	33	72.74
964	4525	1		0	0	0		0	0		0	0	47	0	0	0	0	0	0	10	0	1	1	0	0	0	2	0	0	2	0	1	0	1	2	2	0	0	1	2	1	1	0		2181.32	66803	9.33	33	72.74
965	1883	1		0	0	0		0	0		0	0	43	0	1	0	0	0	0	9	1	1	1	0	0	0	0	1	0	1	0	0	0	1	1		0	1	2	1	2	0	0		762.84	5940	65.72	8	72.5
966	4142	1		0		0		1	9		1	1		1	1	0		0	1	9	0	1	1		0	1		1								2	0								762.84	5940	65.72	8	72.5
968	1819	1		0	0	0		0	0		0	0	43	0	0	0	0	0	0	9	0	1	2	0	1	0	2	1	1	2	0	0	0	0	1		0	1	0	1	2	0	0		762.84	5940	65.72	8	72.5
970	1827	1		0	0	0		0	0		0	0	59	0	1	0	1	0	0	9	1	1	2	1	1	1	2	0	0	0	0	1	0	1	2	2	0	1	2	1	0		1		762.84	5940	65.72	8	72.5
972	4207	1		0	0	0		0	0		0	0	64	1	1	0	0	0	0	9	1	0	1	0	0	1	2	1	0	2	0	1	0	1	1	2	0	1	2	2	1	0	0		762.84	5940	65.72	8	72.5
973	1896	1		0	1	0		0	1		0	1	73	1	1	0	0	0	0	9	1	1	2	1	1	0	1	1	0	2	0	1	0	0	1		0		2	1					762.84	5940	65.72	8	72.5
974	4205	1		0	0	0		0	0		0	0	48	0	0	0	1	0	0	9	1	1	1		0	0	2	1	0	1	0	1	0	1	1		0	1		1	2	0			762.84	5940	65.72	8	72.5
975	3731	1		0	0	0		0	0		0	0	62	1	0	0	0	0	0	4	0	0	2	1	1	1	2	0	0	0	0	1	0	1	2		0	1	1	1	2	0	0		1456.1	9148	26.34	7	72.74
976	3794	1		0	0	0		0	0		0	0	81	1	0	0	0	0	0	4	1	0	1	1	0	1	1	0	0	2	0	1	0	1	1	2	0	1	2	2	1	0	0		1456.1	9148	26.34	7	72.74
977	1038	1		0	0	0		0	0		0	0	71	1	0	0	0	1	0	2	1	1	1	1	0	0	1	0	0	2	0	0	0	0	2	2	0	1	2	2	2	0	0		3227.63	46654	21.55	15	74.29
978	1098	1		0	0	0		0	0		0	0	62	0	0	0	0	0	0	2	1	1	1	1	0	1	2	0	1	0	0	0	0	1	0	2	0	1	0	0	2		0		3227.63	46654	21.55	15	74.29
979	1022	1		0	0	0		0	0		0	0	74	1	0	0	0	0	0	2	0	1	1	0	0	0	2	1	0	1	0	1	0	0	2	2	0	1	1	1	2		1		3227.63	46654	21.55	15	74.29
980	1103	1		0	0	0		0	0		0	0	64	0	0	0	0	1	0	2	1	1	1	0	0	0	0	0	0	2	0	1	0	0	2	2	0		2	2	1	0	0		3227.63	46654	21.55	15	74.29
981	1152	1		0		0		1	9		1	1		0	0	0		0	0	2	0	1	1		0	0		0								2	0								3227.63	46654	21.55	15	74.29
982	1158	1		1	1	0		0	0		0	0	50	0	0	0	0	0	0	2	1	1	1	1	0	1	0	1	0	2	0	0	0	1	2	2	0	0	1	2	0	0	0		3227.63	46654	21.55	15	74.29
983	1083	1		1	1	0		0	0		0	0	65	1	0	0	1	1	0	2	0	1	1	0	0	1	1	1	1		1	1	1	1	2	2	0	1		1	2	1	0		3227.63	46654	21.55	15	74.29
984	1093	1		0		0		1	9		1	1		1	1	0		0	1	2	1	1	1		1	1		1									0								3227.63	46654	21.55	15	74.29
986	1078	1		0	0	0		0	0		0	0	65	1	0	0	0	0	0	2	0	1	1	1	0	0	2	1	0	0	0	1	0	1	0	2	0	1	2	1	2	1	0		3227.63	46654	21.55	15	74.29
988	1050	1		0	0	0		0	0		0	0	69	1	0	0	0	0	0	2	1	1	2	1	1	1	1	1	0		0	1	1	1	1	2	0			1	2	0	0		3227.63	46654	21.55	15	74.29
990	1060	1		0	0	0		0	0		0	0	68	1	0	0	0	0	0	2	1	1	1	0	1	0	2	1	0	2	0	1	0	1	1	2	0	1	2	1	2		0		3227.63	46654	21.55	15	74.29
992	1024	1		0	0	0		0	0		0	0	75	1	0	1	0	0	1	2	1	1	1	0	0	1	0	1	0	1	0	1	0	0	2	2	0	1	1	0	2	0	0		3227.63	46654	21.55	15	74.29
994	1143	1		0	0	0		0	0		0	0	55	0	0	0	0	0	0	2	1	1	1	0	0	0	2	1	1	0	0	1	0	0	0	1	0	1	0	1	2	0	0		3227.63	46654	21.55	15	74.29
995	1139	1		0		0		1	9		1	1		0	1	0		0	0	2	1	1	1		0	1		1								2	0								3227.63	46654	21.55	15	74.29
1002	4557	1		0	0	0		0	0		0	0	65	1	0	0	1	0	0	10	1	1	2	1	1	0	2	1	0	1	0	1	0	1	2		0	1	2	1	0	0	0		2181.32	66803	9.33	33	72.74
1004	471	1		0	0	0		0	0		0	0	55	0	0	0	1	0	0	18	1	1	1	1	1	0	0	1	0	2	0	1	1	1	1		0	0	2	2	1	1	0		3308.1	58828	36.46	17	73.26
1005	352	1		0	0	0		0	0		0	0	51	0	0	0	0	0	0	18	1	1	1	1	0	0	1	1	0	2	0	0	0	1	2	2	0	1	2	2	2	1	0		3308.1	58828	36.46	17	73.26
1006	454	1		0	0	0		0	0		0	0	69	1	1	0	1	0	1	18	1	1	2	1	1	1	2	0	1	2	0	1	0	1	1	2	0	1	2	2	1	0	1		3308.1	58828	36.46	17	73.26
1007	287	1		0	0	0		0	0		0	0	49	0	0	0	0	0	0	18	1	1	1	1	0	0	1	1	0		0	1	0	0	2		0	1	2	2	2	1			3308.1	58828	36.46	17	73.26
1010	480	1		0	0	0		0	0		0	0	55	0	0	0	0	0	0	18	1	1	1	1	0	1	2	1	0		0	1	1	0	2	2	0	1	1	2	2				3308.1	58828	36.46	17	73.26
1011	416	1		0	0	0		0	0		0	0	42	0		0	1	0	0	18	0	1	1	1	0	0	0	1	0	2	0	1	0	0	2	2	0	0	2	2	0	0	2		3308.1	58828	36.46	17	73.26
1012	4403	1		0	0	0		0	0		0	0	43	0	0	0	0	0	0	10	1	0	1	1	0	0	2	1	0	2	0	0	0	1	1	2	0	1	2	2	1	0	0		2181.32	66803	9.33	33	72.74
1013	290	1		0	1	0		0	1		0	1	51	0	1	1	1	0	0	18	1	1	1	1	1	0	0	1	0	0	0	1	0	0	1	2	0	1	2	0	0	0	1		3308.1	58828	36.46	17	73.26
1014	533	1		0	0	0	1	0	0	1	0	1	80	1	1	0	0	0	0	18	1	1	1	1	1	1	0	1	0	1	0	1	0	0	0		0	1	2	1	0	0	0		3308.1	58828	36.46	17	73.26
1015	588	1		0	0	0		0	0		0	0	60	0	1	0	1	0	0	18	1	0	1	1	0	0	2	1	0	1	0	1	0	1	2	2	0	1	2	2	1	0	0		3308.1	58828	36.46	17	73.26
1016	4209	1		0	1	0		0	1		0	1	60	0	0	0	0	0	1	9	0	1	1	1	0	1	2	1	0	0	0	1	0	1	1		0	1	2	1	0	0	1		762.84	5940	65.72	8	72.5
1018	596	1		1	1	0		0	0		0	0	52	0		0	0	1	0	18	1	1	1		0	1	0	1	0	2	0	1	0	1	1	1	0	1		2	0	0	2		3308.1	58828	36.46	17	73.26
1019	496	1		0	0	0		0	0		0	0	51	0	1	0		0	0	18	1	1	2	0	1	1	1	1	0		0	1	0	1		2	0			2					3308.1	58828	36.46	17	73.26
1020	355	1		0	0	0		0	0		0	0	51	0	0	0	0	0	0	18	1	1	1	1	0	0	0	1	0	0	0	0	0	1	0	2	0	1	0	1	2	1	0		3308.1	58828	36.46	17	73.26
1022	509	1		0		0		1	9		1	1		0	0	0		0	0	18	1	1	1		0	0		1								1	0								3308.1	58828	36.46	17	73.26
1024	4750	1		0	0	0		0	0		0	0	63	1	1	0	0	0	0	13	0	1	2	0	1	0	0	0	0		0	1	0	0	0	1	0	1	0	1	0	0	0		1812.4	30794	59.13	18	73.14
1025	4745	1		0	0	0		0	0		0	0	73	1	1	0	0	1	0	13	1	0	2	1	1	1	2	0	0	0	0	1	0	1	0	2	0	0	1	1	2	0	0		1812.4	30794	59.13	18	73.14
1026	4873	1		0	0	0		0	0		0	0	84	1	1	0	0	0	0	13	1	1	2	0	1	1	2	0	0	1	0	1	0	0	1	2	0	1	2	1	1	1			1812.4	30794	59.13	18	73.14
1027	4770	1		0	0	0		0	0		0	0	77	1	1	0	0	0	1	13	1	1	2	0	1	0	2	0	0	1	0	1	0	0	2	2	0	1	1	1	2	0			1812.4	30794	59.13	18	73.14
1029	4771	1		0	0	0		0	0		0	0	67	1	1	0	0	0	0	13	1	1	2	0	1	1	2	0	1		0	1	0	0	2	1	0	1		2	2		1		1812.4	30794	59.13	18	73.14
1031	4765	1		0	0	0		0	0		0	0	51	0	0	0	0	0	0	13	0	0	1		0	0	2	0	1	0	0	0	0	0	0	1	0	1	0	1	1	0	0		1812.4	30794	59.13	18	73.14
1032	4851	1		0	0	0		0	0		0	0	64	1	1	0	0	0	0	13	1	1	1	1	0	1	2	0	0	0	0	1	1	1	0	2	0	1	1	1	2	0			1812.4	30794	59.13	18	73.14
1033	4806	1		0	0	0		0	0		0	0	55	0	0	0	0	0	0	13	1	0	2	0	1	1	2	0	0	1	0	1	0	1	2		0	1	0	1	2		1		1812.4	30794	59.13	18	73.14
1034	4838	1		0	0	0		0	0		0	0	52	0	1	0	0	0	0	13	1	1	1	1	1	1	2	1	0	0	0	1	0	0	0	1	0	1	0	1	0	0			1812.4	30794	59.13	18	73.14
1036	4783	1		0	0	0		0	0		0	0	44	0	1	0	1	0	0	13	1	1	2	1	1	0	2	0	0	2	0	1	0	1	2	1	0		1	2	2				1812.4	30794	59.13	18	73.14
1037	4782	1		0	0	0		0	0		0	0	60	0	1	0	1	0	0	13	0	1	2	0	1	0	2	0	1	1	0	1	0	1	1	2	0	1	1	1	1	0	1		1812.4	30794	59.13	18	73.14
1039	4772	1		0	0	0		0	0		0	0	62	0	1	0	0	0	0	13	1	1	2	0	1	1	2	1	0	2	0	0	1	1	2		0	1	1	2	2	1			1812.4	30794	59.13	18	73.14
1040	4800	1		0	0	0		0	0		0	0	59	0	1	1	0	0	0	13	0	1	2	1	1	1	2	1	0	1	0	1	1	1	2	1	0	1	2	1	2	0			1812.4	30794	59.13	18	73.14
1041	4862	1		0	0	0		0	0		0	0	52	0	1	1	0	0	0	13	1	1	2	1	1	1	2	1	0	0	0	1	0	1	0		0	1	1	1	1	0	0		1812.4	30794	59.13	18	73.14
1044	4789	1		0	0	0		0	0		0	0	63	1	1	0	0	0	0	13	0	0	2	1	0	1	2	1	1	1	1	0	1	1	0		0	1	1	1	1	0			1812.4	30794	59.13	18	73.14
1045	4738	1		0	0	0		0	0		0	0	57	0	1	0	0	0	0	15	0	0	1		0	0	2	0	1	0	0	1	0	1	1		0	1	2	0	1	0	1		839.81	5934	70.53	8	70.62
1046	4846	1		0	0	0		0	0		0	0	54	0	0	0	0	0	0	13	1	0	1	0	0	0	2	1	0	1	0	1	0	0	0		0	1	1	1	2	0			1812.4	30794	59.13	18	73.14
1047	4843	1		0	0	0		0	0		0	0	71	1	1	1	0	0	0	13	1	1	2	1	1	1	2	0	0	2	0	1	0	0	2	2	0	1	2	2	2	0			1812.4	30794	59.13	18	73.14
1052	4796	1		0	0	0		0	0		0	0	55	0	0	0	1	0	0	13	0	1	2	0	1	0	2	1	1	1	0	1	0	0	0		0	1	1	1	1				1812.4	30794	59.13	18	73.14
1053	4866	1		0	0	0		0	0		0	0	74	1	1	0		0	0	13	0	1	2	0	1	0	1	0				1	0	0		2	0	1		2					1812.4	30794	59.13	18	73.14
1054	4773	1		0	0	0		0	0		0	0	66	0	1	1	0	0	0	13	1	1	2	1	1	1	2	0	1	0	0	1	0	1	0	2		1	1	1	0	0			1812.4	30794	59.13	18	73.14
1055	4741	1		0	0	0		0	0		0	0	78	1	1	1	0	1	0	13	1	1	1	1	1	1	2	0	0	2	0	1	1	1	2	2	0	1	1	1	2				1812.4	30794	59.13	18	73.14
1056	4791	1		0	0	0		0	0		0	0	81	1	1	0	0	0	0	13	0	0	2	0	1	1	0	0	1	2	0	1	0	0	2	2	0	1	1	1	2	0			1812.4	30794	59.13	18	73.14
1057	4885	1		0	0	0		0	0		0	0	60	0	0	1	1	0	0	13	0	0	1	1	0	0	2	0	1	1	0	1	0	1	0	2	0	1	1	1	1	0			1812.4	30794	59.13	18	73.14
1058	4742	1		0	1	0		0	1		0	1	75	1	1	0	0	1	0	13	1	1	2	1	1	1	2	1	0	1	0	1	1	1	2		0	1	0	1	2				1812.4	30794	59.13	18	73.14
1059	1021	1		1	1	0		0	0		0	0	75	1	0	1	1	0	0	2	1	0	1	0	0	1	0	0	0	2	0	1	1	0	2	2	0	1	2	1	1	0	0		3227.63	46654	21.55	15	74.29
1060	4746	1		0		0		1	9		1	1		1	0	0		0	0	13	1	1	1		0	0		0								2	0								1812.4	30794	59.13	18	73.14
1062	4754	1		0	0	0		0	0		0	0	75	1	1	0	1	0	0	13	0	1	2	0	1	1	2	1	1	0	0	1	0	0	0	2	0	1	2	1		0	1		1812.4	30794	59.13	18	73.14
1064	5238	1		0		1		1	9	0	1	1		1	0	0		0	1	18	1	1	1		0	0		0								2	0								3308.1	58828	36.46	17	73.26
1065	1002	1		0	0	1	1	0	0	0	0	0	78	1	1	0	1	1	1	2	0	0	2	0	1	0	2	0	1	2	0	1	0	1	2	2	0	1	2	2	2				3227.63	46654	21.55	15	74.29
1066	5332	1		0	0	0		0	0		0	0	47	0	1	1	1	0	0	18	1	1	1	1	0	0	0	1	1	2	0	1	0	0	2		0	0	2	2	2		1		3308.1	58828	36.46	17	73.26
1067	5229	1		0	0	0		0	0		0	0	52	0	1	1	0	0	0	18	1	1	1	0	0	0	0	1	1	1	0	1	0	0	1		0	1	1	1	2	0	0		3308.1	58828	36.46	17	73.26
1068	5220	1		0	0	0		0	0		0	0	44	0	0	0	0	0	0	18	1	1	1	1	0	0	2	1	0	1	0	1	0	1	1	1	0	1	2	1	2	0	0		3308.1	58828	36.46	17	73.26
1071	3586	1		0	0	0		0	0		0	0	72	1	1	0	0	0	0	2	1	1	2	0	1	1	2	1	0	0	0	0	0	1	1	2	0	1		1	1	0	0		3227.63	46654	21.55	15	74.29
1072	3551	1		0	0	0		0	0		0	0	73	1	1	0	1	0	0	2	1	0	1	1	0	1	0	0	1	1	0	1	0	1	2	2	0	1	2	1	2	0	0		3227.63	46654	21.55	15	74.29
1073	5231	1		0	0	0		0	0		0	0	76	1	0	0	1	0	0	18	0	1	2	0	1	0	0	0	1	2	0	1	0	1	2	2	0	1	2	2	2	0	0		3308.1	58828	36.46	17	73.26
1074	3479	1		0	0	0		0	0		0	0	80	1	0	0	0	1	0	2	0	1	2	0	1	0	0	1	1	2	0	1	0	0	2	2	0	1	1	1	2	1			3227.63	46654	21.55	15	74.29
1075	3470	1		0	0	0		0	0		0	0	65	1	1	0	0	1	0	2	1	1	1	0	1	1	0	1	0	2	0	1	0	0	2	2	0	1	2	2	0	0	0		3227.63	46654	21.55	15	74.29
1076	5441	1		0	0	0		0	0		0	0	42	0	1	1	1	0	0	18	1	1	1	1	0	1	1	1	1	2	0	1	1	1	2	2	0	1	2	1	2	1			3308.1	58828	36.46	17	73.26
1077	3501	1		0	0	0		0	0		0	0	68	1	1	0	1	0	0	2	1	1	2	1	1	0	0	1	0	2	0	1	1	1	2		0	1	2	1	2	0	0		3227.63	46654	21.55	15	74.29
1078	3556	1		0	0	0		0	0		0	0	55	0	0	0	0	0	0	2	1	1	1	1	0	0	0	0	0	2	0	0	0	1	2	2	0	1	2	1	2	1	0		3227.63	46654	21.55	15	74.29
1079	3490	1		0	0			0	0		0	0	80	1	1	0	0		0	2	1	0	1	0	0	0	2	0	0	2	0	1	0	1	1	2	0	1	0	1	0	0	0		3227.63	46654	21.55	15	74.29
1080	3583	1		0	0	0		0	0		0	0	76	1	0	0	0	0	0	2	1	1	2	1	1	1	2	1	1	1	0	1	0	1		2	0	1	2	1					3227.63	46654	21.55	15	74.29
1083	3562	1		0	0	0	1	0	0	1	0	1	73	1	1	1	0	0	0	2	1	0	1	1	0	1	0	1	0	2	0	1	0	1	2	2	0	1	1	2	0	0	0		3227.63	46654	21.55	15	74.29
1084	5445	1		0	0	0		0	0		0	0	39	0	0	0		0	0	18	0	1	1	0	0	0	1	1	0	2	0	1	0	0	2		0	1	2	1	2				3308.1	58828	36.46	17	73.26
1085	5152	1		0	0	0		0	0		0	0	50	0	1	0	0	0	0	18	0	1	1	1	0	0	2	0	0	2	0	0	0	1	2	2	0	1	2	1	2	0			3308.1	58828	36.46	17	73.26
1086	5350	1		0	0	0		0	0		0	0	82	1	1	0	0	0	0	18	1	1	2	0	1	1	0	1	0	2	0	1	0	1	2	2	0	1	2	2	2	0	0		3308.1	58828	36.46	17	73.26
1087	5203	1		0	0	0		0	0		0	0	50	0	1	0	0	0	0	18	1	1	1	1	0	0	0	1	0	2	0	0	1	1	2		0	1	1	2	2				3308.1	58828	36.46	17	73.26
1088	1006	1		0		1		1	9	0	1	1		1	1	1		0	1	2	1	1	1		0	0		1								2	0								3227.63	46654	21.55	15	74.29
1089	3591	1		0	0	0		0	0		0	0	82	1	1	0	0	0	1	2	0	1	1	0	1	0	2	0	1		0	1	0	1			0	1		1					3227.63	46654	21.55	15	74.29
1090	4423	1		0	0	0		0	0		0	0	63	1	1	0	1	1	1	10	0	1	1	0	1	0	2	1	1	0	0	1	0	1	1		0	1	2	1	1	0	0		2181.32	66803	9.33	33	72.74
1091	4530	1		0	0	0		0	0		0	0	46	0	0	0	0	0	0	10	1	1	1	1	0	0	1	1	0	2	0	0	0	0	2	2	0	1	2	2	2	1	0		2181.32	66803	9.33	33	72.74
1092	4556	1		0	0	0		0	0		0	0	39	0	0	0	0	0	0	10	0	1	1	1	1	0	2	1	0	0	1	1	0	1	1	2	0	0	0	2	2	0	0		2181.32	66803	9.33	33	72.74
1093	4437	1		0	0	0		0	0		0	0	50	0	0	1	0	0	0	10	0	1	1	0	0	0	1	1	1		0	0	0	0	2	2	0	1	2	1	2		0		2181.32	66803	9.33	33	72.74
1094	4374	1		0	0	0		0	0		0	0	44	0	0	0	0	0	0	10	1	1	1	0	0	0	2	1	0	2	0	1	0	0	1	2	0	1	2	2	1				2181.32	66803	9.33	33	72.74
1095	4537	1		0	0	0		0	0		0	0	62	1	0	1	1	0	0	10	1	1	1	0	1	1	2	1	1	0	0	1	0	1	0	2	0	1		1	1	0	0		2181.32	66803	9.33	33	72.74
1096	4412	1		0	0	0		0	0		0	0	52	0	0	1	0	0	0	10	0	1	1	0	0	0	2	1	1	1	1	1	0	0	1	1	0	1	1	1	1	0	0		2181.32	66803	9.33	33	72.74
1097	4455	1		0	0	0		0	0		0	0	38	0	0	0	0	0	0	10	1	1	1	0	0	0	2	1	0	2	0	1	0	1	1		0	1	2	2	2				2181.32	66803	9.33	33	72.74
1100	2168	1		0	0	0		0	0		0	0	71	1	0	0	0	0	0	10	1	0	2	1	1	0	2	1	1	1	0	1	0	0	0	2	0	1	1	1	1	1			2181.32	66803	9.33	33	72.74
1101	4448	1		1	1	0		0	0		0	0	46	0	0	0	1	0	1	10	0	1	1	0	0	1	2	1	1	2	0	1	0	0	2	2	0	1	2	2	1	0	0		2181.32	66803	9.33	33	72.74
1102	4392	1		0	0	0		0	0		0	0	41	0	1	1	1	0	0	10	1	1	1	1	0	1	2	1	0	2	0	1	0	0	2	1	0	1	2	2	2				2181.32	66803	9.33	33	72.74
1103	4381	1		0	0	0		0	0		0	0	48	0	0	1	1	0	0	10	1	1	1	1	0	1	2	1	1	1	0	1	0	1	0	1	0	1	0	0	1	0	0		2181.32	66803	9.33	33	72.74
1104	4114	1		0	0	0		0	0		0	0	62	1	0	0	0	0	0	7	1	1	1	0	0	1	2	0	0	2	0	1	0	0	1	2	0	1	2	2	2	0	1		461.48	10248	68.86	23	72.57
1105	4468	1		0	0	0		0	0		0	0	67	0	0	1	1	0	1	10	0	1	1		0	0	0	0	0	0	0	0	0	1	1	2	0	1	0	2	2	0	0		2181.32	66803	9.33	33	72.74
1106	4059	1		0	0	0		0	0		0	0	66	1	0	0	0	0	0	7	0	1	1	0	0	0	2	0	0	0	0	1	0	0	2	2	0	1	1	0	2	1	1		461.48	10248	68.86	23	72.57
1107	1779	1		0	0	0		0	0		0	0	72	1	0	0	1	0	0	7	1	1	1	1	0	1	0	0	0	2	0	1	0	1	1	2	0	1	1	2	2				461.48	10248	68.86	23	72.57
1109	4068	1		0	0	0		0	0		0	0	47	0	0	0	0	0	0	7	0	1	1	0	1	0	2	1	0	1	0	1	0	1	0	1	0	1	2	1	2	0	1		461.48	10248	68.86	23	72.57
1111	4094	1		0	0	0		0	0		0	0	63	1	0	0	0	1	0	7	0	1	2	1	1	0	2	0	0	1	0	1	0	0	2	1	0	1	2	2	2	0	1		461.48	10248	68.86	23	72.57
1113	1769	1		0	0	0		0	0		0	0	68	1	0	0	0	0	0	7	0	1	2	0	1	0	2	0	0	1	0	1	0	1	1	2	0	1	1	0	2	1	1		461.48	10248	68.86	23	72.57
1115	1790	1		0	0			0	0		0	0	91	1	1	0	0		0	7	1	1	1	0	0	0	0	0	0	2	0	1	0	1	2	2	0	1	2	2	1	1	1		461.48	10248	68.86	23	72.57
1116	1783	1		0	0	0		0	0		0	0	49	0	0	0	1	0	0	7	0	1	1	0	1	0	2	1	0	2	0	1	0	1	2	2	0	1		2	2		1		461.48	10248	68.86	23	72.57
1117	4119	1		0	0	0		0	0		0	0	75	1	0	1	0	0	0	7	0	1	2	0	1	0	2	0	1	2	0	1	0	0	2	2	0	1	1	2	2				461.48	10248	68.86	23	72.57
1120	1756	1		0	0	0		0	0		0	0	74	1	1	0	0	0	0	7	1	1	2	1	1	1	2	1	0	1	0	0	0	1	1	2	0	1	2	1	2	0	1		461.48	10248	68.86	23	72.57
1121	4063	1		1	0	0		0	0		0	0	66	1	0	0	0	1	0	7	0	1	1	0	1	0	2	1	0	1	0	1	0	1	2	2	0	1	2	1	2	0	0		461.48	10248	68.86	23	72.57
1123	4435	1		1	1	0		0	0		0	0	59	0	1	1	0	1	0	10	0	1	1	0	1	0	0	0	1	1	0	1	0	1	0		0	1	1	0	2	0	1		2181.32	66803	9.33	33	72.74
1124	4367	1		0	0			0	0		0	0	62	1	0	0	0		0	10	1	1	1	0	0	0	0	0	0	0	0	1	0	1	0	1	0	1		1		0			2181.32	66803	9.33	33	72.74
1125	3118	1		0	0	0		0	0		0	0	40	0	1	0	1	1		20	1	1	1	0	0	1	0	1	1	1	0	1	0	0	2	1	0	1	1	1	2	0			820.52	11681	51.5	15	72.22
1126	3180	1		0	0	0		0	0		0	0	55	0	0	0	0	0	0	20	1	1	1	1	0	1	2	0	1	1	0	0	0	1	1	2	0	1	0	1	1	0	0		820.52	11681	51.5	15	72.22
1127	3190	1		0	0	0		0	0		0	0	78	1	0	0	0	0	0	20	1	1	1	0	0	1	2	1	0	1	0	1	0	1	2		0	1	2	1	2	0	0		820.52	11681	51.5	15	72.22
1129	3170	1		0	0	0		0	0		0	0	52	0	0	0	0	0	0	20	1	1	1	1	0	1	0	1	0	2	0	1	0	0	2		0	1	1	2	2	0	1		820.52	11681	51.5	15	72.22
1132	897	1		0	0	0		0	0		0	0	54	0	0	0	0	0	0	1	1	1	0	1	0	0	2	0	0	1	0	1	0	1	1	2	1	1	1	1	2				587.11	12300	68.39	21	73.97
1134	969	1		0	0	0		0	0		0	0	60	0	0	0	0	0	0	1	1	1	1	1	0	1	0	0	1	1	0	0	1	1	1	2	0	1	2	2	0	0	1		587.11	12300	68.39	21	73.97
1136	787	1		0	0	0		0	0		0	0	84	1	1	1	0	1	0	1	1	1	2	0	1	1	2	1	0	1	0	1	0	1	1	2	0	1	2	2	1	0	1		587.11	12300	68.39	21	73.97
1137	3417	1		0	0	0		0	0		0	0	57	0	0	0	0	0	0	1	1	1	1	0	0	1	2	0	0	1	0	1	0	1	1	2	0	1	2	2	1	0	0		587.11	12300	68.39	21	73.97
1138	804	1		0	0	0		0	0		0	0	55	0	0	0	1	0	0	1	1	0	1	1	0	0	2	1	0	1	0	1	0	0	1	2	0	1	2	1	1	0	1		587.11	12300	68.39	21	73.97
1139	975	1		0	0	0		0	0		0	0	49	0	0	0	1	0	0	1	0	1	1	0	0	0	2	1	1	0	0	1	0	1	1	2	0	1	2	2	1	0	1		587.11	12300	68.39	21	73.97
1140	776	1		0		0		1	9		1	1		1	0	0		0	1	1	1		1		0	0		0									0								587.11	12300	68.39	21	73.97
1141	970	1		0	0	0		0	0		0	0	76	1	0	0	0	0	0	1	0	1	2	0	1	0	0	0	1	0	0	1	0	1	1		0	1	1	0	2	0	0		587.11	12300	68.39	21	73.97
1144	3395	1		0		0		1	9		1	1		0	0	1		0	0	1	1	1	1		0	0		1								2	0								587.11	12300	68.39	21	73.97
1145	3398	1		0	0	0		0	0		0	0	92	1	1		0	0	0	1	1	0	2	0	1	1	2	0	0		0	1	0	1		2		1		1					587.11	12300	68.39	21	73.97
1146	814	1		0	0	0		0	0		0	0	66	1	0	0	1	0	0	1	1	1	2	1	1	1	2	1	0	0	0	0	0	1	0	1	0	1	1	2	0	0	0		587.11	12300	68.39	21	73.97
1147	921	1		0	0	0		0	0		0	0	60	0	1	0	0	0	0	1	1	1	2	1	0	0	2	0	0	0	0	1	0	1	1			1	2	1	2	1	1		587.11	12300	68.39	21	73.97
1148	802	1		0	0	1	1	0	0	0	0	0	77	1	1	0	0	1	1	1	0	1	2	0	1	0	2	1	1	1	0	1	0	1	2	2	0	1	2	2	2	0	0		587.11	12300	68.39	21	73.97
1149	980	1		0	0	1	1	0	0	0	0	0	56	0	0	0	0	1	0	1	0	1	1	1	0	0	2	0	1	1	0	1	0	1	1		0	0	2	2	0	0	1		587.11	12300	68.39	21	73.97
1150	915	1		0	0	0		0	0		0	0	59	0	0	0	0	0	0	1	1	1	1	0	0	0	0	0	0	1	0	1	0	1	2	2	0	1	1	1	2	0	0		587.11	12300	68.39	21	73.97
1151	3380	1		0	0	0		0	0		0	0	76	1	1	0	0	0	0	1	1	1	2	0	1	0	1	1	0	1	0	1	0	1	1		0	1	2	1	2	0	0		587.11	12300	68.39	21	73.97
1152	3458	1		0		1		1	9	0	1	1		1	0	0		0	1	1	1	1	1		1	0		1									0								587.11	12300	68.39	21	73.97
1153	922	1		0	0	0		0	0		0	0	60	0	0	0	0	0	0	1	1	1	1	0	1	0	2	1	1	1	0	0	0	1	1	1	0	1	1	1	2	0			587.11	12300	68.39	21	73.97
1154	847	1		0	0	0		0	0		0	0	88	1	1	0	0	0	0	1	0	1	1	0	0	1	2	1	0		0	1	0	0	2	2	0	1		2	2				587.11	12300	68.39	21	73.97
1155	909	1		0	0	0		0	0		0	0	82	1	0	0	0	0	1	1	1	1	2	0	1	1	2	1	0	1	0	1	0	1	1			1	2	1	1	0	0		587.11	12300	68.39	21	73.97
1156	803	1		0	0	0		0	0		0	0	70	1	0	0	0	0	0	1	0	0	1	1	0	0	1	0	1	2	0	1	0	1	2	2	0	1	1	2	2	1			587.11	12300	68.39	21	73.97
1157	3442	1		0	0	0		0	0		0	0	66	1	1	0	0	0	0	1	1	1	2	1	1	0	2	0	0		0	1	0	1		2	0	1	2	1					587.11	12300	68.39	21	73.97
1159	783	1		0				1	9		1	1		0	1	0			1	1	0	1	1		0	0		1								1	0								587.11	12300	68.39	21	73.97
1160	842	1		0	0	0		0	0		0	0	71	1	0	0	0	0	0	1	1	1	2	1	1	1	2	1	0	0	0	1	0	1		2	0	1		1					587.11	12300	68.39	21	73.97
1161	3386	1		0	0	0		0	0		0	0	45	0	0	0	1	0	0	1	1	0	1	0	0	0	0	1	1	2	0	1	0	1	1		0	1	1	2	2	0	1		587.11	12300	68.39	21	73.97
1162	913	1		0	0	0		0	0		0	0	68	1	0	0	0	0	0	1	1	1	2	1	1	1	2	0	0	2	0	1	0	1	0	2	0	1	1	2	2	1	0		587.11	12300	68.39	21	73.97
1163	4383	1		0	0	0		0	0		0	0	64	1	0	1	0	0	0	10	0	1	1	1	0	0	2	1	1	1	0	1	0	1	0	2	0	1	1	1	2	0	0		2181.32	66803	9.33	33	72.74
1167	3450	1		0	0	0		0	0		0	0	52	0	1	0	0	0	0	1	1	1	0	1	0	0	0	0	1	0	0	0	0	0	0	2	0	1	0	0	2	1	0		587.11	12300	68.39	21	73.97
1170	3087	1		0	0	0		0	0		0	0	39	0	0	0	0	0	0	20	0	1	1	0	0	0	2	0	0		0	1	0	0	0	2	0	1	0	2	2	0	1		820.52	11681	51.5	15	72.22
1171	3156	1		0	0	0		0	0		0	0	65	1	1	0	0	0	0	20	1	1	1	1	0	0	2	0	0	0	0	1	0	1	1		0	1	1	2	2		1		820.52	11681	51.5	15	72.22
1172	3162	1		0	0	0		0	0		0	0	67	1	0	0	0	0	1	20	0	0	1	0	0	0	0	1	0	2	0	1	0	0	2		0	1	1	2	2	0	1		820.52	11681	51.5	15	72.22
1173	3169	1		0	0	0		0	0		0	0	64	1	0	0	0	0	0	20	1	1	1	1	0	0	2	1	0		0	0	0	1	2	2	0	1	1	1	2				820.52	11681	51.5	15	72.22
1175	3130	1		0	0	0		0	0		0	0	45	0	0	0	0	0	0	20	1	1	1	1	0	0	0	1	0	1	0	1	0	0	1	2	0	1	1	2	2	0	0		820.52	11681	51.5	15	72.22
1176	3097	1		0		0		1	9		1	1		0	0	0		1	1	20	0	1	2		1	0		0								1	0								820.52	11681	51.5	15	72.22
1177	4507	1		0	0	0		0	0		0	0	49	0	0	0	0	0	0	10	1	1	1	1	0	0	2	1	1	0	0	0	0	0	2		0	0	2	2	2	1	0		2181.32	66803	9.33	33	72.74
1178	4466	1		0	0	0		0	0		0	0	44	0	0	0	0	0	0	10	1	1	1	1	1	1	2	1	0	2	0	1	0	1	2		0	1	1	2	2	1			2181.32	66803	9.33	33	72.74
1179	4486	1		0	0	0		0	0		0	0	45	0	0	0	0	0	0	10	1	1	1	1	0	1	2	1	0	2	0	1	0	0	2	2	0	1	2	1	2				2181.32	66803	9.33	33	72.74
1180	4471	1		0	0	1	1	0	0	0	0	0	76	1	1	0	0	0	1	10	1	0	2	0	1	0	0	0	0		0	1	0	1	0	2	0	1		1		0			2181.32	66803	9.33	33	72.74
1181	4388	1		0	0	0		0	0		0	0	53	0	1	0	0	0	0	10	1	1	1	1	0	1	2	1	1	2	0	1	0	0	2	2	0	1	1	2	2		1		2181.32	66803	9.33	33	72.74
1182	4408	1		0	0	0		0	0		0	0	60	0	0	0	0	0	0	10	1	1	1	1	0	1	2	1	0	2	0	0	0	0	2	2	0	1	0	2	2				2181.32	66803	9.33	33	72.74
1183	4531	1		0	0	0		0	0		0	0	46	0	0	0	0	0	0	10	1	1	1	1	0	1	1	1	1	2	0	1	0	0	2		0	1	2	1	2	1	0		2181.32	66803	9.33	33	72.74
1184	4362	1		0	0	0		0	0		0	0	64	1	0	0	0	0	0	10	0	1	1	0	1	0	2	1	1	2	0	0	0	0	1	0	0	0	2	1	1	0	0		2181.32	66803	9.33	33	72.74
1185	4373	1		0	0	0		0	0		0	0	44	0	0	0	0	0	0	10	1	1	1	1	0	0	1	1	0		0	0	0	0	2		0	1	1	1	2	1	0		2181.32	66803	9.33	33	72.74
1186	4484	1		0	0	0		0	0		0	0	49	0	0	1	1	0	0	10	1	1	1	1	0	1	2	1	0		0	0	0	0	2	1	0	1		2	2		0		2181.32	66803	9.33	33	72.74
1187	4532	1		0	0	0		0	0		0	0	39	0	0	0	1	0	0	10	1	1	1	1	0	0	0	1	0	1	0	0	0	0	1	2	0	0	1	1	1	0	0		2181.32	66803	9.33	33	72.74
1189	4517	1		0	0	0		0	0		0	0	46	0	0	0	0	0	0	10	1	1	1	0	0	1	2	1	1	2	0	0	0	1	2	1	0	1	2	2	2	1			2181.32	66803	9.33	33	72.74
1191	4076	1		0		0		1	9		1	1		1	0	1		1	0	7	1	1	2		1	0		0									0								461.48	10248	68.86	23	72.57
1192	4458	1		0	0	0		0	0		0	0	47	0	0	0	0	0	0	10	1	1	1	0	0	0	2	1	0	0	0	1	0	1	0	2	0	1	0	0	2	1			2181.32	66803	9.33	33	72.74
1193	3187	1		0	0	0		0	0		0	0	82	1	0	0	1	0	0	20	0	0	1	0	1	0	0	0	1		0	1	0	0	2			1	2	2	2	0	1		820.52	11681	51.5	15	72.22
1194	3123	1		0	0	0		0	0		0	0	69	1	1	0	0	0	0	20	1	1	1	0	0	0	2	0	1	1	0	1	0	0	1	2	0	1	1	1	1				820.52	11681	51.5	15	72.22
1196	3721	1		0	0	0		0	0		0	0	76	1	1	0	1	1	0	4	0	0	2	0	1	0	0	0	1	2	0	1	0	1	2	1	0	1	2	2	2	1	2		1456.1	9148	26.34	7	72.74
1198	4010	1		0	0	0		0	0		0	0	65	1	0	0	1	0	0	6	1	0	0	0	0	1	1	0	0	2	0	1	0	0	2	2	0	1	1	2	2	1	0		720.42	7775	32.46	11	72.96
1201	3261	1		0	0	0		0	0		0	0	37	0	0	0	1	0	0	21	1	1	1	1	0	0	0	1	0	2	0	1	0	0	1		0	1		1	1	0	0		1570.58	8346	42.94	6	72.81
1202	3201	1		0	0	0		0	0		0	0	57	0	1	0	1	0	0	21	1	1	1	1	1	1	2	1	0		0	1	0	0	1	2	0	1		2	2	0	0		1570.58	8346	42.94	6	72.81
1203	3207	1		0	0	0		0	0		0	0	58	0	0	0	0	0	0	21	1	1	1	1	1	0	2	1	1	2	0	1	0	1	2	2	0	1		2	1	0	0		1570.58	8346	42.94	6	72.81
1204	3230	1		0	0	0		0	0		0	0	54	0	0	0	0	0	0	21	0	1	1	1	0	0	2	1	1	2	0	1	0	1	2		0	1	0	2	2	0	0		1570.58	8346	42.94	6	72.81
1205	3203	1		0	1	0		0	1		0	1	76	1	0	0	0	0	0	21	0	1	1	0	0	0	2	0	1	2	0	0	0	1	2	2	0	1	2	1	2		0		1570.58	8346	42.94	6	72.81
1206	3220	1		0		0		1	9		1	1		1	0	0		0	0	21	0	1	2		1	1		1									0								1570.58	8346	42.94	6	72.81
1208	3231	1		0	0	0		0	0		0	0	47	0	1	0	1	0	1	21	0	0	2	0	1	1	1	1	0	2	0	1	0	1	2		0	1		2	2	0	0		1570.58	8346	42.94	6	72.81
1209	3227	1		0	0	0		0	0		0	0	42	0	0	0	0	0	0	21	0	1	1	1	0	1	0	1	0	2	0	0	0	0	2		0	1	2	2	2		0		1570.58	8346	42.94	6	72.81
1210	3257	1		0	0	0		0	0		0	0	73	1	0	0	0	0	0	21	1	1	2	0	1	1	2	0	0	2	0	0	0	1	0		0	1	2	2	0	0	0		1570.58	8346	42.94	6	72.81
1211	3253	1		0	0	0		0	0		0	0	57	0	0	0	0	0	0	21	0	0	2	0	1	0	2	1	1		0	1	0	0	2	2	0	1	2	2	2				1570.58	8346	42.94	6	72.81
1212	3252	1		1	1	0		0	0		0	0	44	0	1	0	0	1	0	21	0	1	1	1	1	0	0	1	1	2	0	0	0	1	2		0	0	1	2	2				1570.58	8346	42.94	6	72.81
1213	3238	1		0	0	0		0	0		0	0	55	0	1	0		0	0	21	1	1	2	0	1	0	2	1	0	1	0	1	0	1		2	0	1		1	0	0	0		1570.58	8346	42.94	6	72.81
1214	3222	1		0	0	0		0	0		0	0	48	0	1	0	1	0	0	21	1	1	1	1	0	0	0	1	0	1	0	1	0	1	2	1	0	0	1	2	2	0			1570.58	8346	42.94	6	72.81
1216	3205	1		0		0		1	9		1	1		0	0	0		0	0	21	1	1	2		1	0		0								2	0								1570.58	8346	42.94	6	72.81
1217	3224	1		1		0		1	9		1	1		0	1	0		1	0	21	1	1	2		1	1		1								2	0								1570.58	8346	42.94	6	72.81
1218	3250	1		0		1		1	9	0	1	1		1	1	0		0	1	21	0	1	1		0	0		0								2	0								1570.58	8346	42.94	6	72.81
1224	3204	1		0	0	0		0	0		0	0	47	0	1	0	0	1	1	21	1	1	1	0	1	1	0	0	1	2	0	1	0	1	2		0	1		2	2				1570.58	8346	42.94	6	72.81
1225	3206	1		0	0	0		0	0		0	0	58	0	0	0	0	0	0	21	1	1	1	1	0	0	0	1	0	2	0	1	0	1	2	2	0	1	0	2	2	0	0		1570.58	8346	42.94	6	72.81
1226	3208	1		0	0	0		0	0		0	0	71	1	0	0		0	1	21	0	1	2	0	1	0	0	0	0		0	1	0	0	1	2	0		2	2					1570.58	8346	42.94	6	72.81
1227	3215	1		0	0	0		0	0		0	0	49	0	0	0	0	0	0	21	1	1	1	0	0	0	2	1	0	0	0	1	0	0	2	2	0	1	1	1	2		0		1570.58	8346	42.94	6	72.81
1228	3209	1		0	0	0		0	0		0	0	46	0	1	0	1	0	0	21	0	1	1	0	1	0	2	1	0	2	0	1	0	0			0		2	1					1570.58	8346	42.94	6	72.81
1229	3237	1		0	0	0		0	0		0	0	49	0	1	0	0	0	0	21	1	1	1	1	0	0	0	1	0		0	1	0	0		2	0		2	2		0			1570.58	8346	42.94	6	72.81
1230	3244	1		0	0	0		0	0		0	0	48	0	0	0	0	0	0	21	1	1	1	1	0	1	0	0	0	0	0	0	0	1	2		0	1	1	2	2	0	0		1570.58	8346	42.94	6	72.81
1231	3245	1		0	0	0		0	0		0	0	47	0	0	0	0	0	0	21	1	1	1	1	0	1	0	1	1	2	0	1	0	0	2	2	0	1	0	2	2				1570.58	8346	42.94	6	72.81
1232	3246	1		0	0	0		0	0		0	0	46	0	1	0	0	0	0	21	1	1	1	1	1	1	2	1	1	2	0	1	0	0	0		0	1	1	2	2	0	1		1570.58	8346	42.94	6	72.81
1233	3247	1		0	0	0		0	0		0	0	61	0	1	0	0	0	0	21	1	1	1	1	1	1	2	1	1	2	0	1	0	0	2	2	0	1	2	1	1	0	1		1570.58	8346	42.94	6	72.81
1234	3262	1		0	0	0		0	0		0	0	47	0	0	0	0	0	0	21	0	1	1	0	0	0	2	1	1	2	1	1	0	0	2	2	0	1	1	2	2	1			1570.58	8346	42.94	6	72.81
1236	3263	1		0	0	0		0	0		0	0	50	0	0	0	1	0	0	21	0	0	1	0	0	0	0	0	1	1	0	1	0	0	2	2	0	1	1	1	2	1	1		1570.58	8346	42.94	6	72.81
1237	3234	1		0	0	0		0	0		0	0	56	0	0	0	0	0	0	21	1	1	1	1	0	0	0	1	1	1	0	1	0	1	0	2	0	1	1	2	2	1	0		1570.58	8346	42.94	6	72.81
1238	3199	1		0	0	0		0	0		0	0	48	0	0	0	0	0	1	21	1	1	1	1	1	0	2	1	1	2	0	1	0	0	2	2	0	1	1	2	2	1			1570.58	8346	42.94	6	72.81
1239	3255	1		0	0	0		0	0		0	0	38	0	1	0	1	0	0	21	1	1	1	0	1	1	2	0	1	2	1	1	0	1	2	2	0	1	1	2	2	0	1		1570.58	8346	42.94	6	72.81
1240	3264	1		0	0	0		0	0		0	0	47	0	0	0	0	0	0	21	1	1	1	0	1	1	2	1	1	2	0	1	0	1	1		0	1	1	1	2	0	0		1570.58	8346	42.94	6	72.81
1241	3210	1		0	0	0		0	0		0	0	43	0	0	0	1	0	0	21	1	1	1	0	0	1	0	1	1	1	0	1	0	0	0		0	1	2	2	0	0	1		1570.58	8346	42.94	6	72.81
1242	3243	1		0	0	0		0	0		0	0	61	0	0	0	0	0	0	21	1	1	1	1	1	0	0	1	0	2	0	1	0	1	1	1	0	1	1	2	2	0	0		1570.58	8346	42.94	6	72.81
1243	3225	1		0	0	0		0	0		0	0	61	0	0	0	0	0	0	21	1	1	2	1	1	1	2	1	0	0	0	0	0	1	2	2	0	1	1	2	0	0	0		1570.58	8346	42.94	6	72.81
1244	3240	1		0	0	0		0	0		0	0	61	0	0	0	0	0	0	21	1	1	1	0	1	1	2	1	1	2	0	1	0	0	2	2	0	1	2	2	2				1570.58	8346	42.94	6	72.81
1245	3219	1		0	0	0		0	0		0	0	35	0	0	0	0	0	0	21	1	1	1	1	0	0	0	0	0	2	0	1	0	0	0	1	0	1	1	2	2	0	0		1570.58	8346	42.94	6	72.81
1246	3217	1		0	0	0		0	0		0	0	52	0	0	0	1	0	0	21	1	1	1	0	1	1	1	1	1	2	0	1	0	0	2	2	0	1		2	2	1	1		1570.58	8346	42.94	6	72.81
1248	3212	1		0	0			0	0		0	0	37	0	0	0	0		0	21	1	1	1	0	1	0	2	1	1	2	0	1	0	0	0	2	0	1	1	2	0	0	0		1570.58	8346	42.94	6	72.81
1249	3239	1		0	0	0		0	0		0	0	65	1	0	0	0	0	0	21	1		1	0	1	1	2	1	1	1	0	1	0	1	1	2	0	1	2	1	1	0	0		1570.58	8346	42.94	6	72.81
1250	3256	1		0	0	0		0	0		0	0	41	0	0	0	0	0	0	21	1	1	1	1	0	0	2	1	0	1	0	1	0	1	0	2	0	1	1	1	1	0			1570.58	8346	42.94	6	72.81
1251	3211	1		0	0	0		0	0		0	0	55	0	1	0	1	0	0	21	1	1	2	1	1	0	2	1	0	1	0	0	0	0	1	2	0	0	2	1	2		0		1570.58	8346	42.94	6	72.81
1252	1694	1		0	0	0		0	0		0	0	64	1	0	0	0	0	0	6	0	0	1	0	0	0	2	0	0	1	0	1	0	1	2		0	1	1	1	2	0	0		720.42	7775	32.46	11	72.96
1255	1652	1		0	0	0		0	0		0	0	80	1	1	0	0	1	0	6	0	0	1	0	1	0	2	0	1	2	0	1	0	0	2		0	1	2	2	2				720.42	7775	32.46	11	72.96
1256	1693	1		1	1	0		0	0		0	0	62	1	1	0	0	1	1	6	1	1	1		0	1	0	0	0	2	0	1	0	0	1	2	0	1	2	2	1	0	1		720.42	7775	32.46	11	72.96
1257	1653	1		0	0	0		0	0		0	0	54	0	1	0	0	0	0	6	1	1	1	1	1	0	2	1	0	1	0	0	0	1	2		0	1	2	1	0	0	1		720.42	7775	32.46	11	72.96
1258	1701	1		0	0	0		0	0		0	0	73	1	1	0	0	1	0	6	1	1	1	0	0	1	0	0	0	2	0	0	0	1	1	2	0	1	2	2	0	0	1		720.42	7775	32.46	11	72.96
1259	1716	1		0	0	0		0	0		0	0	59	0	1	1	1	0	0	6	1	0	1	0	0	0	0	0	1	2	0	1	1	1	1	2	0	1	1	2	0	0			720.42	7775	32.46	11	72.96
1260	1706	1		0	0	0		0	0		0	0	54	0	0	0	0	0	0	6	1	1	1	1	0	1	2	0	1	2	0	0	0	1	1	1	0	1		1	2	0	0		720.42	7775	32.46	11	72.96
1262	1690	1		0	0	0		0	0		0	0	76	1	0	1	1	0	0	6	1	0	1	0	0	1	2	0	0	2	0	1	0	0	2	2	0	1	2	2	2		0		720.42	7775	32.46	11	72.96
1264	2390	1		0		0		1	9		1	1		0	0	0		0	0	12	0	1	2		1	1		1								2	0								280.04	4804	63.34	18	71.73
1267	1723	1		0	0	0		0	0		0	0	65	1	0	0	0	0	0	6	1	0	1	1	0	0	0	0	0	1	0	1	0	1	1	2	0	1	2	1	0	0	1		720.42	7775	32.46	11	72.96
1268	1650	1		0	0	0		0	0		0	0	63	1	0	0	0	0	0	6	0			0			1		0	2	0	1	0	1	2	2	0	1	2	2	2	0	0		720.42	7775	32.46	11	72.96
1269	1668	1		0	0	0		0	0		0	0	43	0	0	0	0	0	0	6	1	1	1	0	0	0	0	1	0	2	0	1	0	0	2	1	0	1	1	2	2	0			720.42	7775	32.46	11	72.96
1271	3852	1		0	0	0		0	0		0	0	74	1	0	0	0	0	0	5	0	1	2	1	1	0	2	0	1	1	0	0	0	1	0	1	0	1	0	1	0	0	0		830.83	15189	62.51	19	72.86
1272	4237	1		0	0	0		0	0		0	0	58	0	1	0	1	0	0	9	1	1	2	1	1	1	1	1	0		0	1	0	0		1	0	1		2	2	1	0		762.84	5940	65.72	8	72.5
1273	1899	1		0	0	0		0	0		0	0	57	0	1	0	0	1	0	9	1	0	2	0	1	0	2	1	0	1	0	1	0	0	2	2	0	0	2	1	2	0	0		762.84	5940	65.72	8	72.5
1274	4217	1		0	0	0		0	0		0	0	75	1	1	0	0	0	0	9	1	0	2	0	1	1	2	1	0	0	0	1	0	0	0	1	1	1	2	1	0	1	1		762.84	5940	65.72	8	72.5
1275	4162	1		0	0	0		0	0		0	0	55	0	0	1	1	0	0	9	1	1	1	1	0	0	2	1	0	2	0	1	0	1	1	2	0	1	2	2	2	0			762.84	5940	65.72	8	72.5
1276	1741	1		0		0		1	9		1	1		1	0	0		0	0	6	1	0	1		0	1		0								2	0								720.42	7775	32.46	11	72.96
1278	1700	1		0	0	0		0	0		0	0	70	1	0	1	1	0	0	6	1	0	2	1	1	0	1	0	1	2	0	1	1	1	1	2	0	1	2	2	1	1	0		720.42	7775	32.46	11	72.96
1279	1654	1		0	0	0		0	0		0	0	63	1	1	0	0	0	0	6	1	1	1	1	0	0	2	1	0	2	0	1	0	1	2	2	0	1	1	2	1		1		720.42	7775	32.46	11	72.96
1280	1679	1		0	0	0		0	0		0	0	59	0	0	0	0	0	0	6	0	1	1	1	1	0	2	1	1	2	0	1	1	1	2	2	0	1	1	2	2	0	1		720.42	7775	32.46	11	72.96
1281	2139	1		0	0	0		0	0		0	0	47	0	0	0	0	0	0	10	0	1	1	1	0	0	2	1	0	2	0	1	0	0	2	2	0	1	1	2	1	0	0		2181.32	66803	9.33	33	72.74
1282	2092	1		0	0	0		0	0		0	0	63	1	0	0	0	0	0	10	1	1	1	0	0	0	2	1	0	1	0	0	0	1	1		0	1	2	1	2	0	0		2181.32	66803	9.33	33	72.74
1283	2117	1		0	0	0		0	0		0	0	52	0	0	0	1	0	0	10	1	1	1	0	0	0	1	1	0	1	0	0	0	0	2		0	1	2	2	2				2181.32	66803	9.33	33	72.74
1284	2121	1		0	0	0		0	0		0	0	39	0	0	0	0	0	0	10	1	1	0	0	0	0	2	1	0	0	0	1	0	0	1		0	1	0	0	2	1	0		2181.32	66803	9.33	33	72.74
1286	1882	1		1	0	0		0	0		0	0	53	0	1	0	1	1	1	9	1	1	1	1	0	0	0	0	0	2	0	1	0	1	1	2	0	1	2	1	1	0	1		762.84	5940	65.72	8	72.5
1287	1856	1		0	0	0		0	0		0	0	67	1	1	0	0	0	0	9	1	1	1	1	1	0	2	0	0	1	0	0	0	1	0	1	0	1	1	2	0	0	0		762.84	5940	65.72	8	72.5
1288	538	1		0	0	0		0	0		0	0	63	1	0	0	1	0	0	18	1	1	1	0	0	0	0	0	0	2	0	0	0	1	2	2	0	1	2	2	1	0	2		3308.1	58828	36.46	17	73.26
1289	408	1		0	0	0		0	0		0	0	66	1	0	0	0	0	1	18	0	1	2	0	1	1	2	1	0	2	0	1	1	0			0	1	2	1					3308.1	58828	36.46	17	73.26
1290	576	1		1		0		1	9		1	1		1	1	0		0	1	18	1																0								3308.1	58828	36.46	17	73.26
1291	370	1		0	0	0		0	0		0	0	88	1	1	0	1	0	0	18	1	1	2	0	1	1	1	1	0		0	1	0	1	2	2	0	1		2	2	0	0		3308.1	58828	36.46	17	73.26
1292	301	1		0	0	0		0	0		0	0	57	0	0	0	0	0	0	18	0	0	1	0	0	0	2	0	1	2	0	1	0	1	2		0	1	0	2	2	1	1		3308.1	58828	36.46	17	73.26
1293	318	1		0	0	0		0	0		0	0	67	1	0	0	0	0	0	18	0	1	1	0	0	0	2	0	1		0	0	0	0	2		0	0	0	2	2	1	0		3308.1	58828	36.46	17	73.26
1295	537	1		0	0	0		0	0		0	0	45	0	1	0	0	1	0	18	1	1	1	1	1	1	2	1	0	0	0	0	0	1	0	2	0	1	1	2	0	0	0		3308.1	58828	36.46	17	73.26
1296	392	1		0	0	1	1	0	0	0	0	0	80	1	1	1	1	0	0	18	0	0	2	1	1	1	2	1	1	1	0	1	0	1	2	2	0	1	2	1	2		1		3308.1	58828	36.46	17	73.26
1297	302	1		0	0	0		0	0		0	0	47	0	0	0	0	0		18	0	1	1	0	0	0	0	1	0	2	0	1	0	0	1	2	0	1	2	2	1	0	2		3308.1	58828	36.46	17	73.26
1299	331	1		0	0	0		0	0		0	0	65	1	0	0	0	0	1	18	0	0	2	0		0	1	1	1	1	0	0	0	0	2	2	0	1	2	1	2	0	0		3308.1	58828	36.46	17	73.26
1300	1306	1		0	0	0		0	0		0	0	53	0	0	0	0	0	0	4	0	1	1	0	0	0	2	1	1	2	1	1	0	1	2	2	0	1	0	2	2	1	1		1456.1	9148	26.34	7	72.74
1301	1281	1		1		0		1	9		1	1		1	1	0		1	1	4	0	0	2		1	0		0								2	0								1456.1	9148	26.34	7	72.74
1302	1421	1		0	0	0		0	0		0	0	54	0	1	1	1	0	1	4	0	0	1	1	0	0	2	0	0	1	0	1	0	1	0	2		1	2	1	0	0	0		1456.1	9148	26.34	7	72.74
1303	1310	1		0	0	0		0	0		0	0	58	0	0	0	0	0	0	4	1	0	1	0	0	0	2	0	0	0	0	0	1	0	0		0	1	1	1	2	0	0		1456.1	9148	26.34	7	72.74
1304	1295	1		0		0		1	9		1	1		1	1	0		1	0	4	0	0	2		1	0		0								2	0								1456.1	9148	26.34	7	72.74
1305	1357	1		0	0	0		0	0		0	0	75	1	0	0	0	0	1	4	1	1	2	1	1	1	2	0	0	2	0	0	0	1	0	2	0	1	1	0	2	1	0		1456.1	9148	26.34	7	72.74
1308	1390	1		0	0	0		0	0		0	0	58	0	1	0	0	0	0	4	1	1	1	1	0	0	2	0	0	1	0	0	1	1	1	2	0	1	1	2	1	0	0		1456.1	9148	26.34	7	72.74
1309	1341	1		0	0	0		0	0		0	0	67	1	0	0	0	0	0	4	1	1	1	1	0	1	2	0	0	2	0	1	1	1		2	0	1	0	1	1	0			1456.1	9148	26.34	7	72.74
1311	1408	1		0	0	0		0	0		0	0	73	1	1	0	0	0	0	4	1	1	2	1	1	1	2	0	0	2	0	1	1	1	0	2	0	1	2	0	0	0	0		1456.1	9148	26.34	7	72.74
1312	1426	1		0	0	0		0	0		0	0	55	0	0	0	1	0	0	4	0	1	1	0	0	0	2	0	0	2	0	0	0	1	1	2	0	1	2	2	1	0	2		1456.1	9148	26.34	7	72.74
1314	1352	1		0	0			0	0		0	0	60	0	1	0	0		0	4	1	0	1	0	1	1	2	1	0	1	0	1	0	1	1	1	0	1	2	1	2	0	0		1456.1	9148	26.34	7	72.74
1317	1298	1		0	0	0		0	0		0	0	75	1	0	0	0	1	0	4	0	1	1	1	1	0	0	0	1	1	0	1	1	1	2	2	0	1	2	2	2	0	2		1456.1	9148	26.34	7	72.74
1319	1391	1		0	0	0		0	0		0	0	76	1	0	0	0	0	0	4	1	1	1	1	0	1	0	0	1	1	0	0	1	1	0	2	0	1	1	1	2	0	0		1456.1	9148	26.34	7	72.74
1320	1382	1		0		0		1	9		1	1		1	1	0		0	0	4	1	1	2		1	1		0								2	0								1456.1	9148	26.34	7	72.74
1321	1275	1		0	0	0		0	0		0	0	66	1	0	0	0	0	0	4	0	1	1	0	0	1	2	0	1	0	0	1	0	1	2	2	0	1	2	1	2	1	0		1456.1	9148	26.34	7	72.74
1323	1251	1		0	0	0		0	0		0	0	83	1	1	1		0	0	4	0	0	1	1	0	0	0	0	0	2	0	1	0	1		2	0	1		1	2	0	0		1456.1	9148	26.34	7	72.74
1324	1401	1		0	0	0		0	0		0	0	61	0	1	0	0	0	0	4	1	1	1	1	0	0	1	1	0	1	0	0	0	1	1		0	1	2	1	2	1	0		1456.1	9148	26.34	7	72.74
1325	1417	1		0	0	0		0	0		0	0	58	0	1	0	0	1	0	4	1	1	1	1	0	1	2	1	0	1	0	1	1	1	0		0	1	0	1	2	0	0		1456.1	9148	26.34	7	72.74
1326	2087	1		0	0	0		0	0		0	0	73	1	0	0	1	0	0	10	0	1	2	0	1	0	1	1	0	2	0	1	1	1	2	2	0	1		2	0	0	0		2181.32	66803	9.33	33	72.74
1327	2122	1		0	0	0		0	0		0	0	77	1	1	0	0	0	0	10	1	1	2	0	1	0	0	0	0	2	0	1	0	1	2		0	1	2	1	0	0	0		2181.32	66803	9.33	33	72.74
1328	2173	1		0	1	0		0	1		0	1	56	0	0	0	0	0	0	10	1	1	1	0	0	0	0	1	1	2	0	1	0	0	1	1	0	1	2	1	2	0	0		2181.32	66803	9.33	33	72.74
1329	2110	1		0	0	0		0	0		0	0	77	1	1	0	1	0	0	10	1	1	1	0	0	0	0	1	0	2	0	1	0	1	1	2	0	1	2	2	1	0	0		2181.32	66803	9.33	33	72.74
1330	2103	1		0		0		1	9		1	1		1	0	0		0	1	10	1	1	1		1	1		1								2	0								2181.32	66803	9.33	33	72.74
1331	2116	1		0	0	0		0	0		0	0	56	0	0	0	0	0	0	10	0	0	1	1	0	1	2	1	1	0	0	0	0	1	1	2	0	0	2	1	1	0	0		2181.32	66803	9.33	33	72.74
1332	2137	1		0		0		1	9		1	1		1	1	0		1	1	10	0	1	1		0	0		1								2	0								2181.32	66803	9.33	33	72.74
1333	2086	1		0	0	0		0	0		0	0	53	0	0	0	0	0	0	10	0	0	1	0	0	0	2	1	0	2	0	1	0	1	2	2	0	1	2	2	2	0	0		2181.32	66803	9.33	33	72.74
1334	2133	1		0	0	0		0	0		0	0	47	0	1	1	0	0	0	10	1	1	1	0	0	0	2	1	0	0	0	1	0	0	1	2	0	1	0	0	0	0	0		2181.32	66803	9.33	33	72.74
1335	2163	1		0	0	0		0	0		0	0	47	0	1	0	1	0	0	10	1	1	1	1	0	0	1	1	0	2	0	1	0	0	2	2	0	1	2	2	2	1	0		2181.32	66803	9.33	33	72.74
1336	2160	1		0		0		1	9		1	1		1	1	0		0	0	10	1	0	2		1	1		1								2	0								2181.32	66803	9.33	33	72.74
1337	2171	1		0	0	0		0	0		0	0	43	0	0	1	0	0	0	10	1	1	1	1	0	0	2	1	0		0	1	0	0	2	1	0	1	2	1	2		0		2181.32	66803	9.33	33	72.74
1338	2151	1		0	0			0	0		0	0	43	0	0	0	0		0	10	1	1	1	1	0	1	2	1	0	1	0	0	0	0	1	2	0	1		2	1	0	0		2181.32	66803	9.33	33	72.74
1339	2156	1		0	0	0		0	0		0	0	52	0	0	0	0	0	0	10	1	1	1	0	0	1	2	1	0	2	0	0	0	0	2	0	0	1	2	2	1	0	0		2181.32	66803	9.33	33	72.74
1340	2153	1		0	0	0		0	0		0	0	50	0	0	0	0	0	0	10	1	1	1	1	0	0	0	1	0	2	0	0	0	1	1		0	0	2	2	2	0	0		2181.32	66803	9.33	33	72.74
1341	2167	1		0	0	0		0	0		0	0	46	0	0	0	0	0	0	10	1	1	2	1	0	0	1	1	1		0	0	0	1	2		0	1	2	1	2	1	0		2181.32	66803	9.33	33	72.74
1342	2132	1		0	0	0		0	0		0	0	78	1	0	0	0	0	0	10	1	1	1	1	1	1	1	1	0	2	0	0	1	0	2	2	0	1	2	2	2				2181.32	66803	9.33	33	72.74
1343	2135	1		0	0	0	1	0	0	1	0	1	46	0	1	0	1	1	1	10	0	1	1	0	0	0	2	1	0	1	0	1	0	1	1	2	0	1	2	1	0	0	0		2181.32	66803	9.33	33	72.74
1345	2181	1		0	0	0		0	0		0	0	48	0	1	0	0	0	0	10	1	1	1	0	0	0	1	1	0	2	0	1	0	0	2	2	0	1	2	2	2	0	0		2181.32	66803	9.33	33	72.74
1346	2105	1		0	0	0		0	0		0	0	44	0	0	0	0	1	0	10	0	1	1	0	0	0	0	1	1	2	0	0	0	0	0	1	0	1	2	2	0	0	0		2181.32	66803	9.33	33	72.74
1347	2089	1		0	0	0		0	0		0	0	50	0	0	0	0	0	0	10	1	0	1	0	0	1	1	1	1	2	0	0	0	0	2		0	1	2	2	2	1	0		2181.32	66803	9.33	33	72.74
1348	2178	1		0		0		1	9		1	1		0	1	1		0	1	10	1	1	1		0	0		1								1	0								2181.32	66803	9.33	33	72.74
1349	2140	1		0		0		1	9		1	1		1	1	0		1	0	10	1	1	2		1	0		1								2	0								2181.32	66803	9.33	33	72.74
1351	2111	1		0	0	0		0	0		0	0	73	1	1	0	0	0	0	10	1	1	1	0	0	1	0	1	0	0	0	1	0	0	2		0	1	2	1	2	0			2181.32	66803	9.33	33	72.74
1352	2165	1		0	0	0		0	0		0	0	60	0	0	0	0	0	0	10	1	1	2	0	1	0	2	1	0	1	0	1	0	1	2		0	1	2	2	2	0	0		2181.32	66803	9.33	33	72.74
1353	2109	1		0	0	0		0	0		0	0	44	0	0	0	0	0	0	10	0	1	1	1	0	0	2	1	1		0	1	0	0	1	2	0	0	1	2	2	0	0		2181.32	66803	9.33	33	72.74
1354	2155	1		0	0	0		0	0		0	0	54	0	1	1	1	0	0	10	1	1	2	0	1	1	2	1	1		0	0	0	0	1	2	0	1	2	2	2	0	1		2181.32	66803	9.33	33	72.74
1355	2124	1		0		0		1	9		1	1		0	0	0		1	1	10	1	1	2		1	1		1								1	0								2181.32	66803	9.33	33	72.74
1356	2136	1		0		0		1	9		1	1		1	0	0		0	0	10	0	1	1		0	0		1								2	0								2181.32	66803	9.33	33	72.74
1357	2144	1		0	0	0		0	0		0	0	50	0	0	0	0	0	1	10	1	1	2	1	1	0	2	1	1		0	1	0	0	2		0	1		1	2	0	0		2181.32	66803	9.33	33	72.74
1358	2162	1		0	0	1	1	0	0	0	0	0	74	1	0	0	0	0	0	10	1	1	1	0	0	1	2	1	0	2	0	1	0	0	1	2	0	1	2	2	2	0	0		2181.32	66803	9.33	33	72.74
1359	2164	1		0	0	0		0	0		0	0	49	0	0	0	0	0	0	10	1	1	1	0	0	0	2	1	0	0	0	1	0	1	1	2	0	1	2	1	1	1	0		2181.32	66803	9.33	33	72.74
1360	2145	1		0	0	0		0	0		0	0	42	0	0	0	0	0	0	10	0	0	1	0	0	0	2	1	1		1	1	0	0	1	1	0	1	1	1	1	1	0		2181.32	66803	9.33	33	72.74
1361	2128	1		0	0	0		0	0		0	0	54	0	0	0	0	0	0	10	0	1	1	0	0	0	2	1	1	2	0	0	0	1	2		0	1		2	2	0	1		2181.32	66803	9.33	33	72.74
1362	2120	1		0	0	0		0	0		0	0	52	0	1	0	0	0	0	10	1	1	2	0	1	0	1	1	1		0	1	0	1	2	2	0	1		2	2	1	0		2181.32	66803	9.33	33	72.74
1363	2097	1		0	0	0		0	0		0	0	40	0	1	1	1	1	0	10	1	1	2	0	1	0	2	1	1	0	0	1	0	0	0		0	1	1	1	0	0	1		2181.32	66803	9.33	33	72.74
1364	2088	1		0	0			0	0		0	0	54	0	1	1	0		0	10	1	0	2	1	1	1	2	1	1	0	0	1	0	0	1	1	0	1	1	1	2	0	1		2181.32	66803	9.33	33	72.74
1365	2150	1		0	0	0		0	0		0	0	46	0	1	1	0	0	0	10	0	1	1	1	0	0	2	1	0	2	0	0	0	1	2	2	0	1	2	2	2	0	0		2181.32	66803	9.33	33	72.74
1366	2179	1		1		0		1	9		1	1		0	0	0		0	1	10	1	1	1		0	1		1								1	0								2181.32	66803	9.33	33	72.74
1367	2102	1		0	0	0		0	0		0	0	60	0	1	0	0	1	0	10	1	1	2	0	1	0	2	1	1	0	0	1	0	1	2	2	0	1	1	1	0	0	0		2181.32	66803	9.33	33	72.74
1368	2174	1		0	0	0		0	0		0	0	78	1	0	0	0	0	0	10	0	1	2	0	1	0	1	1	1	2	0	1	0	1	2	1	0	1	2	2	2	0	0		2181.32	66803	9.33	33	72.74
1370	2108	1		0	0			0	0		0	0	42	0	0	1	0		0	10	1	0	1	1	0	0	1	1	0	2	0	1	0	1	2		0	1	2	1	2	1	0		2181.32	66803	9.33	33	72.74
1371	2152	1		0	1	0		0	1		0	1	48	0	0	0	0	0	0	10	1	1	1	0	0	1	1	1	0		0	1	0	0	2	1	0	1		2	2	1	0		2181.32	66803	9.33	33	72.74
1372	2100	1		0	0	0		0	0		0	0	40	0	0	0	0	0	0	10	1	1	1	0	0	1	1	1	0	2	0	1	0	0	1		0	1	2	2	2	1	0		2181.32	66803	9.33	33	72.74
1374	2169	1		0	1	0		0	1		0	1	63	1	0	1	0	0	0	10	1	1	1	0	1	1	1	1	0	2	0	1	0	1	2		0	1	2	2	2	0	0		2181.32	66803	9.33	33	72.74
1375	2106	1		0	0	0		0	0		0	0	47	0	0	0	0	1	0	10	0	1	1	0	0	0	2	1	1	2	1	1	0	0	1	1	0	1	2	2	2	0	0		2181.32	66803	9.33	33	72.74
1376	2172	1		0	0	0		0	0		0	0	63	1	1	1	1	1	0	10	1	0	2	0	1	1	0	1	0	1	0	1	0	1	2	2	0	1	1	1	2	0			2181.32	66803	9.33	33	72.74
1377	3734	1		0	0	0		0	0		0	0	63	1	0	0	0	0	0	4	1	1	1	1	0	0	1	0	0	2	0	0	0	1	2	2	0	1	2	1	2	0	1		1456.1	9148	26.34	7	72.74
1378	3689	1		0	0	0		0	0		0	0	61	0	0	0	0	0	0	4	0	1	1	0	1	1	0	0	0	2	0	0	0	1	2	2	0	1	2	2	1	0	1		1456.1	9148	26.34	7	72.74
1381	3771	1		0	0	0		0	0		0	0	68	1	0	0	0	0	0	4	1	1	2	1	1	0	2	0	0	2	0	0	1	1	1	2	0	1	2	2	2	0	1		1456.1	9148	26.34	7	72.74
1382	3743	1		0	0	1		0	0	0	0	0	68	1	1	0	0	1	1	4	0	1	1	1	0	0	2	0	1	1	0	1	0	1	0	2	0	1	2	1	1	0	1		1456.1	9148	26.34	7	72.74
1383	1541	1		0	0	0		0	0		0	0	52	0	0	0	0	0	0	5	1	1	1	1	0	0	2	1	0	2	0	1	0	1	2	2	0	1	1	2	2	1	1		830.83	15189	62.51	19	72.86
1385	4426	1		0	0	0		0	0		0	0	47	0	0	0	0	0	0	10	0	0	1	1	0	0	2	1	1	2	0	1	0	0	2	2	0	1	0	2	2	1	0		2181.32	66803	9.33	33	72.74
1386	390	1		0		0	1	0	9	1	0	1		1	0	0		0	0	18	0	1	2		1	0		1									0								3308.1	58828	36.46	17	73.26
1388	4218	1		0	0	0		0	0		0	0	44	0	1	0	0	0	0	9	1	0	2	1	1	0	0	1	1	2	0	1	0	1	1		1	1	2	2	1	0	1		762.84	5940	65.72	8	72.5
1389	566	1		0	0	0		0	0		0	0	39	0	0	0	0	1	1	18	0	1	1	0	1	0	0	1	1	2	0	0	0	0	1	1	0	0	2	2	1	1	1		3308.1	58828	36.46	17	73.26
1390	534	1		0	0	0		0	0		0	0	44	0	1	1	1	0	0	18	1	1	2	0	1	0	2	1	1	2	0	1	0	0	2	2	0	1	2	2	2				3308.1	58828	36.46	17	73.26
1391	328	1		1	1			0	0		0	0	52	0	1	0	1		0	18	1	1	1	1	0	0	0	0	0	2	0	0	0	1	2	1	0	1	1	2	0	0	2		3308.1	58828	36.46	17	73.26
1392	455	1		0		0		1	9		1	1		1	1	0		0	0	18	1	1	2		1	1		0									0								3308.1	58828	36.46	17	73.26
1393	305	1		0	0	0		0	0		0	0	48	0	0	0	0	0	0	18	0	1	1	1	0	0	2	1	0	1	0	0	0	0	2	2	0	1	1	2	2	0	0		3308.1	58828	36.46	17	73.26
1394	307	1		0	0	0		0	0		0	0	59	0	0	0	0	0	0	18	0	1	1	1	0	0	1	0	0	2	0	0	0	0	2		0	1	2	1	2	1	1		3308.1	58828	36.46	17	73.26
1397	524	1		0		0		1	9		1	1		0	1	1		0	0	18	1	1	1		1	0		0								2	0								3308.1	58828	36.46	17	73.26
1398	477	1		0	0	0		0	0		0	0	58	0	0	0	1	0	0	18	1	0	1	1	1	0	2	1	0	2	0	1	0	1	1	2	0	1	2	2	1	0	0		3308.1	58828	36.46	17	73.26
1399	508	1		0	0	0		0	0		0	0	55	0	1	0	0	0	0	18	1	1	1	1	0	0	0	1	0	1	0	0	0	1	0	1	0	1	2	1	2	1	1		3308.1	58828	36.46	17	73.26
1400	4499	1		0	0	0		0	0		0	0	73	1	1	0	0	0	0	10	1	1	1	1	0	1	0	1	0	0	0	1	0	1	2		0	1	1	1	2	0			2181.32	66803	9.33	33	72.74
1401	5008	1		0	0	0		0	0		0	0	64	1	0	0	0	0	0	15	1	1	2	0	1	1	1	1	0	2	0	0	0	0	2	1	0	1	2	1	2				839.81	5934	70.53	8	70.62
1402	4975	1		0	0	0		0	0		0	0	53	0	1	0	0	0	0	16	0	1	2	1	1	0	2	1	0	0	0	1	0	0		2	0	1	1	0					1749.68	37627	48.61	21	72.74
1403	4983	1		0	0	0		0	0		0	0	44	0	1	0	1	0	0	15	1	0	2	1	1	0	2	1	0	2	0	1	0	1		1	0	1		2	2				839.81	5934	70.53	8	70.62
1404	2735	1		0	0	0		0	0		0	0	51	0	0	0	0	0	0	15	1	0	1		0	1	2	0	1	0	0	1	0	1	2		0	1	2	2	2	0	1		839.81	5934	70.53	8	70.62
1405	4973	1		0	0	0		0	0		0	0	43	0	0	0	0	0	0	15	0	1	1	0	0	0	2	1	0	0	0	0	0	0	0		0	0	1	1	0	0	1		839.81	5934	70.53	8	70.62
1406	5004	1		0	0	0		0	0		0	0	56	0	0	0	1	0	0	15	0	1	1	1	0	0	2	1	1	2	0	1	0	1	2	1	0	1	2	1	2	0	1		839.81	5934	70.53	8	70.62
1407	4946	1		0	0	0		0	0		0	0	52	0	1	0	1	0	0	15	1	1	1	1	0	0	0	1	0	1	0	1	0	1	2	0	0	1	2	1	2	0	0		839.81	5934	70.53	8	70.62
1408	2746	1		0	0	0		0	0		0	0	36	0	0	0	0	1	1	15	1	1	1	1	0	0	2	1	0	0	0	0	0	0	0	1	0	1	0	1	0		1		839.81	5934	70.53	8	70.62
1409	4979	1		0	0	0		0	0		0	0	36	0	0	0	0	0	0	15	1	1	1	1	1	0	2	1	0		0	1	0	0			0	1		1					839.81	5934	70.53	8	70.62
1410	5006	1		0		0		1	9		1	1		1	0	0		0	1	15	0	0	1		0	0		0								2	0								839.81	5934	70.53	8	70.62
1411	5015	1		0	0	0		0	0		0	0	43	0	0	0	0	0	0	15	0	1	2	1	1	0	1	1	1	2	0	0	0	0	2		0	1		2	2	0	1		839.81	5934	70.53	8	70.62
1413	4956	1		0	0	0		0	0		0	0	62	1	1	0	0	0	0	15	1	1	1	0	0	1	2	0	0	2	0	1	0	1	1			1	2	1	2	0	0		839.81	5934	70.53	8	70.62
1416	4053	1		0	0	0		0	0		0	0	74	1	1	0	0	0	0	6	1	1	1	1	1	0	0	0	0	2	0	1	0	1	2	2	0	1	2	2	2				720.42	7775	32.46	11	72.96
1417	4008	1		0	0	0		0	0		0	0	61	1	0	0	0	0	0	6	1	0	1	0	0	0	0	0	1	2	0	1	0	1	2	2	0	1	1	2	2	0	1		720.42	7775	32.46	11	72.96
1419	3963	1		0	0	0		0	0		0	0	62	1	0	0	0	0	0	6	1	1	1	1	1	1	2	0	0	2	0	1	0	1	2		0	1	2	2	2		0		720.42	7775	32.46	11	72.96
1420	902	1		0	0	0		0	0		0	0	69	1	0	0	0	0	0	1	1	1	1	0	0	1	2	0	0	1	0	0	0	1	2	2	0	1	1	1	2				587.11	12300	68.39	21	73.97
1422	3595	1		0	0	0		0	0		0	0	49	0	0	0	0	0	0	3	1	1	1	0	0	0	2	1	0	0	0	0	0	0	1	0	0	1	1	0	2		1		1399.48	31213	33.76	23	73.78
1423	3671	1		0	0	0		0	0		0	0	34	0	0	0	0	0	0	3	1	1	1	0	0	0	2	0	0	0	0	0	0	0	2		0	1	0	0	2	1			1399.48	31213	33.76	23	73.78
1425	3644	1		0	0	0		0	0		0	0	58	0	0	0	0	0	0	3	1	1	1	1	1	0	2	1	1	0	0	1	1	1	0	2	0	1	1	0	0	0	0		1399.48	31213	33.76	23	73.78
1426	3659	1		0	0	0		0	0		0	0	42	0	0	0	0	0	0	3	1	1	1	1	0	0	0	0	0	2	0	1	0	1	2	2	0	1	1	0	2	0			1399.48	31213	33.76	23	73.78
1428	952	1		0	0	0		0	0		0	0	64	1	0	0	0	0	0	1	0	1	1	1	1	0	2	0	0	1	0	1	0	1	2	1	0	1	1	1	2		1		587.11	12300	68.39	21	73.97
1429	944	1		0	0	0		0	0		0	0	61	0	0	0	0	0	0	1	1	1	1	0	0	0	2	0	0	1	0	1	0	1	2		0	1	1	1	2		1		587.11	12300	68.39	21	73.97
1430	1008	1		0	0	0		0	0		0	0	79	1	0	0	0	0	0	2	0	1	2	0	1	0	2	0	1	2	0	1	0	1	1	2	0	1	2	1	2	0	0		3227.63	46654	21.55	15	74.29
1431	3549	1		1	1	0	1	0	0	1	0	1	73	1	0	0	0	1	1	2	1	0	1	0	0	1	0	1	0	0	0	1	0	1	1	2	0	1	1	1	2	0	0		3227.63	46654	21.55	15	74.29
1432	2444	1		0	0	0		0	0		0	0	79	1	1	0	0	0	0	12	1	1	2	1	1	1	2	0	1	1	0	1	0	1	2		0	1	2	2	2				280.04	4804	63.34	18	71.73
1433	2415	1		0	0	0		0	0		0	0	71	1	1	0	0	1	1	12	0	1	1	0	0	0	2	0	1	1	0	0	0	1	2		1	0	1	1	2	0	0		280.04	4804	63.34	18	71.73
1435	4724	1		1	1	1	1	0	0	0	0	0	62	0	0	1	0	0	0	12	0	0	1	0	0	0	2	0	1	0	1	1	0	1	2		0	1	1	1	1	0	1		280.04	4804	63.34	18	71.73
1436	2439	1		0	0	0		0	0		0	0	56	0	0	0	0	0	0	12	1	1	1	0	0	0	2	1	0	2	0	1	0	1	2	2	0	0	0	1	2	1			280.04	4804	63.34	18	71.73
1437	2396	1		1	1	0		0	0		0	0	59	0	1	0	0	0	0	12	0	1	1	0	0	0	0	0	1	2	0	1	0	1	2	2	0	1	1	2	2	0	2		280.04	4804	63.34	18	71.73
1438	2431	1		1		0		1	9		1	1		1	0	0		0	1	12	0	1	1		0	0		0								2	0								280.04	4804	63.34	18	71.73
1440	4719	1		1	1	0		0	0		0	0	73	1	0	0	0	0	1	12	0	1	1	0	0	0	2	0	1	0	1	0	0	1	1		0	1	1	1	1				280.04	4804	63.34	18	71.73
1441	2393	1		0		0		1	9		1	1		1	1	1		0	0	12	1	1	2		1	1		0								2	0								280.04	4804	63.34	18	71.73
1443	2416	1		1	1	0		0	0		0	0	66	1	0	0	0	0	0	12	0	1	2	0	1	0	2	0	1	2	0	1	0	0	2	2		1	2	2	2		1		280.04	4804	63.34	18	71.73
1445	2440	1		0	0	0		0	0		0	0	79	1	1	0	0	1	0	12	1	1	2	1	1	1	2	1	0	0	1	0	0	1	2	2	0	1	0	1	2		0		280.04	4804	63.34	18	71.73
1446	2418	1		0	0	0		0	0		0	0	64	1	1	0	0	1	0	12	0	1	2	0	1	0	0	0	1	2	0	0	0	0	2	2	0	1	1	1	2	0	0		280.04	4804	63.34	18	71.73
1450	2408	1		0	0	0		0	0		0	0	89	1	1	1	1	0	0	12	1	1	2	0	1	1	2	0	0		0	1	1	0		1		1		2					280.04	4804	63.34	18	71.73
1452	2448	1		0	0	0		0	0		0	0	49	0	0	0	0	0	0	12	0	1	1	1	0	0	2	1	1	1	0	1	0	1	2		0	1	1	1	2		0		280.04	4804	63.34	18	71.73
1453	4980	1		0	0	0		0	0		0	0	60	0	0	0	0	0	0	15	1	1	2	1	1	1	2	0	0	0	0	1	0	0	1	1	0	1	2	1	2	1			839.81	5934	70.53	8	70.62
1454	5000	1		0	0	0		0	0		0	0	51	0	1	0	0	1	0	15	1	1	1	1	0	0	0	0	0	0	0	1	0	0	2	2	0	1	1	1	2	1	1		839.81	5934	70.53	8	70.62
1455	2737	1		0	0	0		0	0		0	0	54	0	0	0	1	0	0	15	1	1	1	0	0	0	2	0	0	0	0	1	0	0	0		0	0	2	0	0		0		839.81	5934	70.53	8	70.62
1456	5017	1		0	0	0		0	0		0	0	53	0	0	0	0	0	0	15	1	1	1	1	0	0	2	0	0	1	0	0	0	0	2		0	1	1	0	0	0	0		839.81	5934	70.53	8	70.62
1457	2752	1		0	0	0		0	0		0	0	45	0	0	0	0	0	0	15	1	1	1	1	0	0	1	0	0	2	0	1	0	0	2		0	1	2	2	2		1		839.81	5934	70.53	8	70.62
1458	4945	1		0	0	0		0	0		0	0	75	1	1	0	1	0	0	15	1	1	2	0	1	1	0	0	0	2	0	1	0	1	2	2	0	1	2	2	2	0	1		839.81	5934	70.53	8	70.62
1461	1839	1		0	0	0		0	0		0	0	61	0	0	0	0	0	0	9	1	1	2	0	1	1	2	0	0	2	0	0	0	1	2		0	1	2	2	2	1	0		762.84	5940	65.72	8	72.5
1463	1888	1		0	0	0		0	0		0	0	38	0	0	1	0	0	0	9	1	1	1	1	0	0	2	0	0	1	0	1	0	0	0	2	0	0	0	2	2	1	1		762.84	5940	65.72	8	72.5
1464	1836	1		1	0	0		0	0		0	0	60	0	0	0	0	0	0	9	0	1	2	1	1	1	2	0	0	1	0	1	0	1	1	2	0	1	2	1	1	1	1		762.84	5940	65.72	8	72.5
1465	4189	1		0	0	0		0	0		0	0	49	0	0	0	0	0	0	9	0	0	1	1	1	0	2	1	1	2	0	1	0	0	2	2	0	1	2	2	1	0	1		762.84	5940	65.72	8	72.5
1466	4194	1		0	0	0		0	0		0	0	45	0	0	0	1	0	1	9	1	1	1	0	0	0	2	1	1	2	0	1	0	1	1	2	0	1	2	2	1	0	0		762.84	5940	65.72	8	72.5
1468	1488	1		0				1	9		1	1		1	1	0			0	5	0	1	2		1	1		1								2	0								830.83	15189	62.51	19	72.86
1470	1817	1		0	0	0		0	0		0	0	57	0	0	1	0	0	0	9	1	1	2	0	1	1	2	0	1	2	0	1	0	1	1	2	0	0	2	2	2	0	1		762.84	5940	65.72	8	72.5
1472	4735	1		0	0	0		0	0		0	0	62	1	0	0	0	0	0	12	1	1	1	1	0	0	2	0	0	2	0	0	0	1	2	2	0	0	2	2	1	0	0		280.04	4804	63.34	18	71.73
1473	2398	1		0	0	0		0	0		0	0	64	1	0	0	0	0	0	12	1	1	2	0	1	1	2	1	0	2	0	1	0	0	2	2	0	1	1	1	2				280.04	4804	63.34	18	71.73
1476	2394	1		0	0	0		0	0		0	0	81	1	1	0	1	0	0	12	1	1	2	1	0	0	2	0	0		0	1	0	0			0	1		2					280.04	4804	63.34	18	71.73
1477	2419	1		1	0	0		0	0		0	0	49	0	0	0	0	0	0	12	0	1	1	0	0	0	2	1	1	1	0	1	0	1	2	2	0	1	1	2	2	0	2		280.04	4804	63.34	18	71.73
1478	2422	1		1	1	0		0	0		0	0	67	1	1	1	1	1	0	12	0	1	2	0	1	0	2	0	1		0	1	0	1	2	2	0	1		2	2				280.04	4804	63.34	18	71.73
1479	2402	1		0	0	0		0	0		0	0	80	1	1	0	0	0	0	12	1	1	2	1	1	1	0	1	0	2	0	1	1	1	2	2	1		2	2	2				280.04	4804	63.34	18	71.73
1480	2411	1		0	0	0		0	0		0	0	63	1	1	0	0	0	0	12	0	1	2	1	1	1	2	1	1	1	0	0	0	1	2	2	0	1	1	2	2	0	1		280.04	4804	63.34	18	71.73
1483	4720	1		0	0	0		0	0		0	0	49	0	0	0	0	0	0	12	1	1	1	1	0	0	2	1	0	1	0	0	0	1	1	2	0	1	1	2	1	0			280.04	4804	63.34	18	71.73
1484	4723	1		0	0	0		0	0		0	0	60	0	0	1	0	0	0	12	0	0	2	1	1	1	2	0	1	1	0	0	0	1	1	2	0	1	1	1	2	0	0		280.04	4804	63.34	18	71.73
1485	2436	1		0	0	0		0	0		0	0	59	0	0	0	0	0	0	12	1	1	1	1	0	1	2	0	0	0	0	1	0	1	1	2	0	1	1	1	1	0	0		280.04	4804	63.34	18	71.73
1486	4717	1		0	0	0		0	0		0	0	80	1	1	0	0	0	0	12	1	1	2	1	1	1	2	0	0		0	1	0	1		2	1	1		2		0			280.04	4804	63.34	18	71.73
1487	3196	1		0	0	0		0	0		0	0	56	0	0	0	0	0	0	20	1	1	1	0	0	0	2	0	0	2	0	1	0	0	1	2	0	1	1	2	1				820.52	11681	51.5	15	72.22
1488	3189	1		1		0		1	9		1	1		0	1	0		1	1	20	1	1	1		0	0		1									0								820.52	11681	51.5	15	72.22
1490	3192	1		0	0	0		0	0		0	0	60	0	0	0	0	0	0	20	1	1	1	1	0	0	0	1	0	2	0	0	0	0	2	0	0	1	1	2	2	0	1		820.52	11681	51.5	15	72.22
1491	3179	1		0	0	0		0	0		0	0	58	0	1	0	0	0	0	20	1	1	2	0	1	0	2	0	0	1	0	1	0	0	0		0	1	2	1	2		0		820.52	11681	51.5	15	72.22
1493	3088	1		0	0	0		0	0		0	0	48	0	0	0	0	0	0	20	0	1	1		0	0	2	1	1		0	1	0	0	0	2	0	1	0	2	2		1		820.52	11681	51.5	15	72.22
1494	3174	1		0	0	0		0	0		0	0	53	0	0	0	0	0	0	20	1	1	1	1	0	0	2	1	0	1	0	1	0	0	2		0	1	0	1	2	1	1		820.52	11681	51.5	15	72.22
1495	4732	1		0	0	0		0	0		0	0	74	1	1	0	0	0	0	12	1	1	2	1	1	1	2	0	0	1	0	1	1	1	2	2	0	0	1	1	2				280.04	4804	63.34	18	71.73
1496	3114	1		0	0	0		0	0		0	0	59	0	1	1	1	0	0	20	0	1	2	1	1	0	2	0	1	1	0	1	0	1	2	2	0	1	2	1	2		1		820.52	11681	51.5	15	72.22
1497	3131	1		0	0	0		0	0		0	0	57	0	0	0	0	0	0	20	1	1	2	0	1	0	0	1	1	2	0	0	0	1	2	2	0	0	2	2	2	1			820.52	11681	51.5	15	72.22
1498	3157	1		0	0			0	0		0	0	60	0	1	0	0		0	20	0	1	1	0	0	0	2	1	1	0	0	1	1	0	2		0	1	1	1	2		1		820.52	11681	51.5	15	72.22
1499	3103	1		0	0	0		0	0		0	0	56	0	0	0	0	0	0	20	0	1	1	0	0	0	2	1	1	0	0	1	0	0	0	2	1	1	1	0	2	0	0		820.52	11681	51.5	15	72.22
1500	3099	1		0	0	0		0	0		0	0	59	0	0	0	0	1	0	20	0	1	1	1	0	1	2	1	0	1	0	1	0	1	2	2	0	1	0	1	2	0			820.52	11681	51.5	15	72.22
1501	3171	1		0	0	0		0	0		0	0	50	0	0	0	0	0	0	20	1	1	1	1	0	0	2	0	0		0	1	0	0	2		0	0	1	2	1	1	1		820.52	11681	51.5	15	72.22
1502	3102	1		0	0	0		0	0		0	0	45	0	0	1	0	1	0	20	0	1	1	1	0	0	2	1	0	0	0	0	0	0	1		0	1	1	2	2	0	1		820.52	11681	51.5	15	72.22
1503	3090	1		1	1	0		0	0		0	0	53	0	0	0	0	1	0	20	1	1	2	0	1	0	0	0	1	0	0	0	0	1	1	2	0	1	0	1	1	0	1		820.52	11681	51.5	15	72.22
1505	3119	1		0	0	0		0	0		0	0	60	0	0	0	0	0	0	20	1	1	1	1	0	1	1	0	0	2	0	0	0	1	2	2	0	1	1	2	2		1		820.52	11681	51.5	15	72.22
1506	3151	1		0	0	0		0	0		0	0	68	1	0	0	0	0	1	20	0	1	2	1	1	0	2	1	1	1	0	1	0	0	2		0	1	1	1	2	0	1		820.52	11681	51.5	15	72.22
1508	3172	1		0	0	0		0	0		0	0	41	0	0	0	0	0	0	20	1	1	1	1	0	1	2	1	0	0	0	1	1	0	0		0	1	1	1	2	1	0		820.52	11681	51.5	15	72.22
1509	3137	1		0		0		1	9		1	1		1	1	0		1	1	20	0	1	1		0	0		0								2	0								820.52	11681	51.5	15	72.22
1510	3182	1		0	0	0		0	0		0	0	45	0	0	0	0	0	0	20	1	1	1	1	0	0	2	1	1	1	0	0	0	1	1	2	0	1	1	1	1				820.52	11681	51.5	15	72.22
1511	4942	1		0	0	0		0	0		0	0	72	1	0	0	0	0	0	15	0	1	1	1	1	0	0	0	1	0	1	1	0	0	1		0	1		0	2	1			839.81	5934	70.53	8	70.62
1512	3627	1		0		0		1	9		1	1		0	0	0		0	1	3	0	0	1		0	0		0									0								1399.48	31213	33.76	23	73.78
1513	3605	1		0	0	0		0	0		0	0	58	0	0	0	0	0	0	3	0	1	1	1	0	1	2	1	0	0	0	1	0	1	2	2	0	1	1	0	0	0			1399.48	31213	33.76	23	73.78
1514	3603	1		0	0	0		0	0		0	0	55	0	1	0	0	0	0	3	0	1	1	1	0	0	2	1	0	0	0	1	0	1	2		0	1	0	1	0	0	0		1399.48	31213	33.76	23	73.78
1515	3622	1		0	0	0		0	0		0	0	48	0	0	1	0	0	0	3	0	0	1	0	0	0	2	1	0	0	0	1	0	0	1		0	1	1	1	1	0	1		1399.48	31213	33.76	23	73.78
1516	4959	1		0	0	0		0	0		0	0	38	0	0	0	0	0	0	15	1	1	2	0	1	0	0	1	0	2	0	1	0	1	2	1	0	1	2	2	2	0	0		839.81	5934	70.53	8	70.62
1517	4951	1		0	0	0		0	0		0	0	49	0	0	0	0	0	0	15	1	1	1	1	0	1	2	1	0	0	0	0	0	1	0	0	0	0	2	0	0		1		839.81	5934	70.53	8	70.62
1518	4989	1		0	0	0		0	0		0	0	44	0	0	0	0	0	0	15	1	1	1	0	0	1	2	1	0	1	0	0	0	0	1	2	0	1	2	1	2	0	0		839.81	5934	70.53	8	70.62
1519	4990	1		0	0	0		0	0		0	0	81	1	1	0	1	0	0	15	1	1	2	1	1	1	1	1	0	2	0	1	0	0	2	2	0	1	2	2	2	0	0		839.81	5934	70.53	8	70.62
1521	4971	1		0	0	0		0	0		0	0	51	0	0	0	0	0	0	15	0	1	1	1	0	0	2	1	1	0	0	1	0	1	1	1	0	1	0	1	2	0	1		839.81	5934	70.53	8	70.62
1522	4999	1		0	0	0		0	0		0	0	55	0	0	1	1	0	0	15	1	1	1	0	0	1	2	1	1	0	0	1	0	0	0		0	1	1	1		0	0		839.81	5934	70.53	8	70.62
1524	4976	1		0	0	0		0	0		0	0	47	0	0	1	1	0	1	15	1	1	2	1	1	0	2	1	1	0	0	1	0	1	0	2	0		1	0	0	0	1		839.81	5934	70.53	8	70.62
1525	4965	1		0	0	0		0	0		0	0	46	0	0	0	0	0	0	15	0	1	2	0	0	0	2	1	0	2	0	1	0	0	2		0	1	2	2	2	0	0		839.81	5934	70.53	8	70.62
1526	4977	1		0	0	0		0	0		0	0	37	0	0	1	1	0	1	15	0	1	1	0	0	0	0	0	0	1	0	1	0	0	0	0	0	1	1	1	2	0	0		839.81	5934	70.53	8	70.62
1527	2708	1		0	0	0		0	0		0	0	58	0	1	0	0	1	0	15	0	1	2	0	1	0	2	0	0	1	0	1	0	1	1		0	1	2	1	2	0			839.81	5934	70.53	8	70.62
1528	4950	1		0	0	0		0	0		0	0	74	1	0	0	0	0	0	15	0	1	2	0	1	0	2	0	1	0	0	1	0	1	0		0	1	2	1		0	1		839.81	5934	70.53	8	70.62
1529	2666	1		0	0	0		0	0		0	0	38	0	0	0	0	0	0	14	1	1	1	0	0	1	2	0	0	0	0	1	0	0	0	1	0	1	1	1	2	0	0		1001.3	21994	43.54	22	73.63
1530	3597	1		0	0	0		0	0		0	0	49	0	0	0	0	0	0	3	1	1	1	1	0	0	2	1	0	0	0	1	0	0	0		0	1	0	0	2	1	0		1399.48	31213	33.76	23	73.78
1531	2627	1		0	0	0		0	0		0	0	40	0	0	0	1	0	0	14	1	1	1	0	0	1	2	0	1	2	0	0	0	0	1	1	0	1	2	1	2	0	0		1001.3	21994	43.54	22	73.63
1536	2655	1		0	0			0	0		0	0	57	0	0	0	0		0	14	0	1	1	1	0	0	1	0	0	2	0	0	0	1	1	2	0	0	2	2	1	1	0		1001.3	21994	43.54	22	73.63
1537	3614	1		0	0	0		0	0		0	0	41	0	0	1	0	0	0	3	1	1	1	0	0	1	2	1	1	2	0	1	0	0	2		0	1	2	2	2	1			1399.48	31213	33.76	23	73.78
1538	2638	1		0	0	0		0	0		0	0	56	0	0	0	0	0	0	14	0	0	1	0	0	0	0	0	0	0	0	1	0	1	2	1	0	1	1	2	2	0	0		1001.3	21994	43.54	22	73.63
1539	2632	1		0	0	0		0	0		0	0	40	0	0	1	0	0	0	14	0	1	2	1	0	0	0	0	0	2	0	0	0	0	2	2	0	1	2	2	0	0	0		1001.3	21994	43.54	22	73.63
1540	2623	1		0	0	0		0	0		0	0	58	0	0	0	1	0	0	14	1	1	1	1	0	0	1	1	1		0	1	1	1	2	2	0	1		2	2	1			1001.3	21994	43.54	22	73.63
1545	2640	1		0	0	0		0	0		0	0	57	0	1	0	0	0	0	14	1	1	2	1	0	0	0	0	1	2	0	1	0	1	1	1	0	1	1	1	2	0	0		1001.3	21994	43.54	22	73.63
1546	2662	1		0	0	0		0	0		0	0	59	0	0	0	0	0	0	14	1	1	2	1	1	1	2	0	0	1	0	1	0	0	1	1	0	0	2	2	2	0	0		1001.3	21994	43.54	22	73.63
1547	2703	1		0	0	0		0	0		0	0	47	0	0	0	1	0	0	15	1	1	1	1	0	0	2	0	0	2	0	0	0	0	1	2		1	2	2	2	0	1		839.81	5934	70.53	8	70.62
1549	5014	1		0	0	0		0	0		0	0	53	0	1	0	1	0	0	15	0	0	1	0	0	0	2	1	0	0	0	1	0	1	0	2	0	1	2	1	0	0	0		839.81	5934	70.53	8	70.62
1551	4974	1		0	0	0		0	0		0	0	70	1	0	0	0	0	0	15	0	1	1	0	0	0	2	0	1	2	0	1	0	0	1	2	0	1	2	2	2	0	1		839.81	5934	70.53	8	70.62
1552	2653	1		0	0	0		0	0		0	0	64	1	1	0	0	0	0	14	1	0	2	1	1	1	2	0	0	1	0	1	0	1	1	2	0	1	2	1	1	0	1		1001.3	21994	43.54	22	73.63
1553	2669	1		0	0	0		0	0		0	0	36	0	0	1	0	0	0	14	1	0	1	0	0	0	0	0	0	2	0	0	0	0	2	1	0	1	2	2	1	0	1		1001.3	21994	43.54	22	73.63
1554	2663	1		0	0	0		0	0		0	0	41	0	0	0	1	0	0	14	1	1	2	0	1	1	2	1	1	2	0	1	0	1	2	1	0	1	2	1	2	0	0		1001.3	21994	43.54	22	73.63
1555	2656	1		0	0	0		0	0		0	0	37	0	1	1	1	0	0	14	1	1	1	1	0	1	2	1	0	2	0	0	0	0	1	1	0	1	2	1	0	0	0		1001.3	21994	43.54	22	73.63
1556	2657	1		0	0	0		0	0		0	0	39	0	0	0	0	0	0	14	1	1	1	0	1	0	2	1	1	1	0	1	0	0	2		0	1	2	1	2		0		1001.3	21994	43.54	22	73.63
1557	5005	1		0	0	0		0	0		0	0	48	0	0	0	0	0	0	15	1	0	1	1	0	0	1	1	0	1	0	0	0	1	2	2	0	1	2	1	2	1	0		839.81	5934	70.53	8	70.62
1559	5018	1		0	0	0		0	0		0	0	49	0	0	0	0	0	0	15	1	1	1	1	0	0	2	1	0	0	0	0	0	1	1	1	0	1	2	1	2	0			839.81	5934	70.53	8	70.62
1560	5013	1		0	0	0		0	0		0	0	54	0	0	0	0	1	0	15	0	1	1	0	0	0	2	0	1	1	0	1	0	1	0	1	0	1	1	0	0	0	0		839.81	5934	70.53	8	70.62
1561	4988	1		0	0	0		0	0		0	0	49	0	0	0	1	0	0	15	1	1	1	0	1	0	0	1	0	2	0	0	0	1	1	2	0	1	2	2	1	0			839.81	5934	70.53	8	70.62
1562	4972	1		0	0	0		0	0		0	0	39	0	0	0	0	1	0	15	1	1	1	1	0	0	2	0	0	0	0	0	0	1	0		0	1	1	0	2	1	0		839.81	5934	70.53	8	70.62
1567	4960	1		0	0	0		0	0		0	0	65	1	0		0	0	0	15	1	1	1	0	0	0	2	0	0	1	0	1	0	1	0		0	0	2	1	0		0		839.81	5934	70.53	8	70.62
1569	2696	1		0	0	0		0	0		0	0	39	0	0	0	0	0	0	15	0	1	1	0	0	0	0	0	0	0	0	0	0	0	1	2	0	1	0	0	0	1	0		839.81	5934	70.53	8	70.62
1570	2716	1		0	0	0		0	0		0	0	72	1	0	0	0	0	0	15	1	0	1	1	0	0	2	0	0	1	0	0	1	1	2	2	0	1	2	1	2	0	0		839.81	5934	70.53	8	70.62
1571	5001	1		0	0	0		0	0		0	0	53	0	0	0	0	0	0	15	1	1	2	1	1	0	2	1	0	0	0	0	0	0	1		0	1	1	0	2	1	0		839.81	5934	70.53	8	70.62
1572	4986	1		0	0	0		0	0		0	0	47	0	0	0	0	0	0	15	1	1	1	1	0	0	2	0	0	0	0	0	0	0	0		0	1	0	1	2	1	0		839.81	5934	70.53	8	70.62
1573	4758	1		0	0	0		0	0		0	0	58	0	1	0	0	0	0	13	1	0	1	1	0	0	2	0	0		0	1	0	1	2		0	1	1	2	2				1812.4	30794	59.13	18	73.14
1574	4764	1		0	0	0		0	0		0	0	57	0	0	0	0	0	0	13	1	0	2	1	1	0	2	1	0	1	0	0	0	1	2	2	0	1	1	1	2		0		1812.4	30794	59.13	18	73.14
1576	4778	1		0	0	0		0	0		0	0	73	1	1	0	0	1	0	13	0	0	2	1	1	0	0	0	0	1	0	0	0	1	2	2	0	1	1	1	2	0	0		1812.4	30794	59.13	18	73.14
1577	4774	1		0	0	0		0	0		0	0	76	1	1	0	0	0	0	13	0	0	2	0	1	0	2	0	0	0	0	1	0	1	0		0	1	1	1	2	0	0		1812.4	30794	59.13	18	73.14
1578	4058	1		1	1	1		0	0	0	0	0	66	1	0	0	0	0	0	6	1	0	1	1	0	0	0	0	0	2	0	0	0	1	2	2	0	1	1	2	2	0	1		720.42	7775	32.46	11	72.96
1579	4891	1		0	0	0		0	0		0	0	67	1	1	0	0	0	0	13	1	0	1	1	0	0	2	0	0	1	0	1	1	1	0	2	0	0	0	1	0				1812.4	30794	59.13	18	73.14
1580	4825	1		0	0	0		0	0		0	0	49	0	0	0	0	0	0	13	1	1	1	1	0	0	2	1	0	1	0	0	0	0	2	2	0	1	1	1	2	0			1812.4	30794	59.13	18	73.14
1581	4767	1		0	0	0		0	0		0	0	70	1	0	0	0	0	0	13	1	1	2	1	1	0	2	0	0	0	0	1	0	1	1	2	0	1	1	1	1	0	1		1812.4	30794	59.13	18	73.14
1582	4962	1		0	0	0		0	0		0	0	64	1	0	0	0	0	0	15	0	1	1	0	0	0	2	1	1	1	0	0	0	0	2	2	0	1	2	1	2	0	0		839.81	5934	70.53	8	70.62
1583	4840	1		0	0	0		0	0		0	0	60	0	0	0	0	0	0	13	1	1	2	1	1	0	2	0	0	0	0	1	0	1	0	2	0	1	1	1	0	0			1812.4	30794	59.13	18	73.14
1586	2697	1		0	0	0		0	0		0	0	41	0	0	0	0	0	0	15	1	0	1	0	0	0	2	1	0	1	0	1	0	0	2	1	0	1	2	2	2	0	0		839.81	5934	70.53	8	70.62
1589	4981	1		0	0	0		0	0		0	0	61	0	1	1	0	0	0	15	1	1	2	0	1	1	1	1	0	2	0	1	0	0	2	2	0	0	2	1	2	1	0		839.81	5934	70.53	8	70.62
1590	4985	1		0	0	0		0	0		0	0	43	0	1	1	1	0	0	15	1	1	2	0	1	0	2	1	1	0	0	1	0	0	0		0	1	2	1			1		839.81	5934	70.53	8	70.62
1591	4994	1		0		0		1	9		1	1		1	1	0		0	0	15	1	1	2		1	1		1									0								839.81	5934	70.53	8	70.62
1593	4978	1		0	0	0		0	0		0	0	48	0	0	1	0	0	0	15	1	1	2	1	1	0	1	1	1	2	0	0	0	0	2	2	0	1	2	2	2				839.81	5934	70.53	8	70.62
1594	5007	1		0	0	0		0	0		0	0	68	1	0	0	1	0	0	15	1	1	2	1	1	0	2	0	0	2	0	0	0	1	2	1	0	1	2	2	2	0	0		839.81	5934	70.53	8	70.62
1596	1057	1		0	0	0		0	0		0	0	69	1	1	0	0	0	0	2	1	1	1	1	1	1	2	0	0	0	0	0	0	1	1	2	0	1	1	1	0	0	0		3227.63	46654	21.55	15	74.29
1597	1061	1		0	0	1	1	0	0	0	0	0	69	1	1	1	0	0	0	2	1	1	1	0	0	0	2	0	0	0	0	1	0	1	0	2	0	1	0	0	0	0	0		3227.63	46654	21.55	15	74.29
1602	4799	1		0		0		1	9		1	1		1	1	1		1	1	13	0	0	1		0	1		0								2	0								1812.4	30794	59.13	18	73.14
1605	5454	1		0		0		1	9		1	1		1	0	0		0	0	19	1	1	2		1	1		1								2	0								1153.11	18055	28.41	17	73.98
1606	5505	1		0	0	0		0	0		0	0	49	0	0	0	0	0	0	19	1	1	1	1	0	0	2	1	1	1	0	0	0	0	0	2	0	1	0	2	0	0	0		1153.11	18055	28.41	17	73.98
1607	5464	1		0	0	0		0	0		0	0	75	1	0	0	0	0	0	19	1	1	2	1	1	1	2	1	0	1	0	1	0	0	0	2	0	1	1	1	0	0	0		1153.11	18055	28.41	17	73.98
1608	5501	1		0	0	0		0	0		0	0	68	1	0	0	0	0	0	19	1	1	2	1	1	0	2	1	0	2	0	1	1	1	0	2	0	1	1	1	1		0		1153.11	18055	28.41	17	73.98
1609	4835	1		0	0	0		0	0		0	0	47	0	1	0	1	0	0	13	1	1	1	1	0	0	2	1	0	0	0	1	0	1	0	2	0	1	0	1	0	0			1812.4	30794	59.13	18	73.14
1610	4795	1		0	0	0		0	0		0	0	57	0	1	1	0	0	0	13	0	0	1	1	0	0	2	1	1	1	0	1	0	1	0	2	0	1	1	1	1	0	1		1812.4	30794	59.13	18	73.14
1611	4882	1		0	0	0		0	0		0	0	59	0	1	1	0	0	0	13	1	1	1	1	0	1	2	1	1	1	0	1	0	1	1	2	0	1	2	1	1	0			1812.4	30794	59.13	18	73.14
1612	4878	1		0	0	0		0	0		0	0	80	1	1	0	1	0	0	13	0	1	2	1	1	0	2	0	1		0	1	0	0			0	1		2					1812.4	30794	59.13	18	73.14
1616	4757	1		0	0	0		0	0		0	0	67	1	0	0	1	0	0	13	0	1	1	1	0	0	2	0	1	2	0	1	0	1	1	2	0	1	2	2	2				1812.4	30794	59.13	18	73.14
1618	4812	1		0		1		1	9	0	1	1		1	1	0		0	1	13	0	0	2		1	0		0								2	0								1812.4	30794	59.13	18	73.14
1620	4826	1		0	0	0		0	0		0	0	48	0	0	0	0	0	0	13	1	1	1	1	1	1	2	0	0	0	0	0	0	1	0		0	1	0	1	0	0			1812.4	30794	59.13	18	73.14
1623	4797	1		0	0	0		0	0		0	0	59	0	1	0	0	0	0	13	0	1	2	1	1	1	2	1	1	1	0	1	0	1	0		0	1	1	1	0	0			1812.4	30794	59.13	18	73.14
1624	4811	1		0	0	0		0	0		0	0	71	1	0	0	0	0	0	13	0	1	2	0	1	0	2	0	1	2	0	1	0	0	0	2	0	1	1	1	0	0			1812.4	30794	59.13	18	73.14
1625	4886	1		0	0	0		0	0		0	0	47	0	1	0	1	0	0	13	0	1	2	0	1	0	2	1	1		0	1	0	0	2	1	0	1		2	2	0	1		1812.4	30794	59.13	18	73.14
1628	4781	1		0	0	0		0	0		0	0	80	1	1	0	0	0	0	13	1	1	2	0	1	0	2	0	1	0	0	1	0	1			0	1		1					1812.4	30794	59.13	18	73.14
1629	4837	1		0		0		1	9		1	1		0	1	0		0	0	19	1	1	2		1	0		1								1	0								1153.11	18055	28.41	17	73.98
1630	4761	1		0	0			0	0		0	0	64	1	1	0	0		0	13	0	0	2	0	1	0	2	0	1	2	0	1	0	0	1	2	0	1	2	2	1	0	1		1812.4	30794	59.13	18	73.14
1631	4869	1		0	0	0		0	0		0	0	70	1	1	0	0	0	0	13	0	1	1	1	1	0	2	0	0	1	0	1	1	1	0		0	1	1	1	0	0	1		1812.4	30794	59.13	18	73.14
1632	4842	1		0	0	0		0	0		0	0	74	1	1	0	0	0	0	13	1	1	2	0	1	0	2	0	0	0	0	1	0	1	0	2	0	1	1	1	2	0	1		1812.4	30794	59.13	18	73.14
1633	4822	1		0	0	0		0	0		0	0	57	0	1	0	0	0	0	13	1	1	2	1	1	0	2	0	0	0	0	1	1	1	0		0	1	0	1	2	0			1812.4	30794	59.13	18	73.14
1634	4853	1		0	0	0		0	0		0	0	73	1	1	0	0	0	0	13	1	1	2	1	1	0	2	0	1	1	0	1	0	1	2		0	1	0	1	2		1		1812.4	30794	59.13	18	73.14
1636	4787	1		0	0	0		0	0		0	0	79	1	1	0	0	0	0	13	1	1	2	0	1	1	0	0	0	0	0	1	0	1	0	1	0	1		1	2	1	0		1812.4	30794	59.13	18	73.14
1639	4828	1		0	0	0		0	0		0	0	56	0	1	0	0	0	0	13	1	0	2	0	1	1	2	0	0		0	1	0	0	0		0	1	1	1	2	0			1812.4	30794	59.13	18	73.14
1640	4748	1		0	0	0		0	0		0	0	67	1	0	0	0	0	0	13	1	1	2	0	1	0	2	0	0	2	0	0	0	0	0	2	0	1	1	1	0				1812.4	30794	59.13	18	73.14
1642	4817	1		0	0	0		0	0		0	0	51	0	1	0	0	0	0	13	1	0	2	1	1	0	2	1	0	1	0	1	0	0	0	2	0	1	0	1	0	0			1812.4	30794	59.13	18	73.14
1643	4852	1		0	0	0		0	0		0	0	75	1	1	0		0	0	13	1	0	2	1	1	1	2	1	0	1	0	1	0	1	0		0	1		1	2	0			1812.4	30794	59.13	18	73.14
1644	4849	1		0	0	0		0	0		0	0	59	0	1	1	0	1	0	13	1	1	2	1	1	0	2	0	0	1	0	1	0	1	0	2	0	1	0	1	1	0			1812.4	30794	59.13	18	73.14
1647	4874	1		0	0	0		0	0		0	0	50	0	0	0	0	0	0	13	0	1	1	0	0	0	2	0	1	0	1	1	0	0	0		0	1	0	1	0	0	1		1812.4	30794	59.13	18	73.14
1649	4169	1		0	0	0		0	0		0	0	46	0	0	0	0	0	0	9	1	1	1	1	0	1	1	0	0	2	0	0	0	0	2		1	1	2	2	2	1	1		762.84	5940	65.72	8	72.5
1650	5290	1		0	0	0		0	0		0	0	65	1	0	0	1	0	0	18	1	1	1	1	0	0	2	0	0	2	0	1	0	1	2	2	0	1	2	2	2	0	0		3308.1	58828	36.46	17	73.26
1652	5155	1		0	0	0		0	0		0	0	56	0	0	0	1	0	0	18	1	1	1	1	0	0	2	1	0	0	0	0	1	1	0	2	0	1	0	1	2	1	0		3308.1	58828	36.46	17	73.26
1653	4864	1		0	0	0		0	0		0	0	61	0	1	1	1	0	0	13	0	0	1	0	1	0	2	1	1	1	0	0	0	1	1	2	0	1	1	1	1	0	1		1812.4	30794	59.13	18	73.14
1654	4863	1		0	0	0		0	0		0	0	72	1	1	0	0	0	0	13	1	1	2	1	1	0	2	0	0	0	0	0	1	1	0	2	0	1	1	1	0	0			1812.4	30794	59.13	18	73.14
1655	4813	1		0	0	0		0	0		0	0	68	1	0	0	0	0	0	13	0	1	2	0	1	0	2	0	1	1	0	1	0	0	0	2	0	1	1	1	0	0	0		1812.4	30794	59.13	18	73.14
1656	4172	1		0	0	0		0	0		0	0	55	0	0	0	0	0	0	9	1	0	1		1	0	2	0	0	2	0	1	0	0	2	2	0	1	2	1	2	0	0		762.84	5940	65.72	8	72.5
1657	5397	1		0	0	0		0	0		0	0	53	0	0	0	0	0	0	18	0	1	2	0	1	1	2	1	1		0	1	0	0	2	1	0	1		2	2				3308.1	58828	36.46	17	73.26
1658	5148	1		0	0	0		0	0		0	0	48	0	1	0	1	0	1	18	1	1	1	1	0	1	2	1	0	0	0	1	0	1	0	2	0	1	1	2	1	0	0		3308.1	58828	36.46	17	73.26
1659	5301	1		0	0	0		0	0		0	0	43	0	0	0	0	0	0	18	1	1	1	0	0	0	2	1	0	2	0	1	0	0	2	1	0	1	2	2	2	0			3308.1	58828	36.46	17	73.26
1661	5309	1		0	0	0		0	0		0	0	59	0	0	0	0	0	0	18	1	1	1	0	0	0	2	0	0	2	0	1	0	1	1		0	1	2	2	1				3308.1	58828	36.46	17	73.26
1662	5217	1		0	0	0		0	0		0	0	32	0	0	0	0	0	0	18	0	1	0	0	0	0	2	0	0	0	0	0	0	0	0		0	1	0	2	2	0	0		3308.1	58828	36.46	17	73.26
1664	1815	1		0	0	0		0	0		0	0	41	0	0	0	1	0	0	9	0	0	1	0	0	1	2	1	1	2	0	1	0	1	2	2	0	1	2	2	2	0	1		762.84	5940	65.72	8	72.5
1666	4181	1		0	0	0		0	0		0	0	51	0	0	0	0	0	0	9	0	1	1	1	0	0	1	1	0	2	0	1	0	1	2	1	0	0	2	1	2	1	0		762.84	5940	65.72	8	72.5
1667	4226	1		0	0	0		0	0		0	0	45	0	0	0	0	0	0	9	1	0	2	0	1	0	2	1	1	1	0	1	0	1	0	1	0	0	2	1	0	0	1		762.84	5940	65.72	8	72.5
1668	4221	1		0	0	0		0	0		0	0	64	1	1	0	1	0	0	9	0	1	1	0	0	0	2	1	0	2	0	1	0	0	1		1	1	2	1	1	0	1		762.84	5940	65.72	8	72.5
1669	4145	1		0	0	0		0	0		0	0	42	0	0	0	0	0	0	9	0	0	1	0	1	0	1	0	0	2	0	1	0	0	2		0	1	2	2	2	0	0		762.84	5940	65.72	8	72.5
1670	1892	1		0	0	0		0	0		0	0	55	0	0	0	0	1	0	9	1	0	1	1	0	0	2	0	0	2	0	1	0	0	1		0	1	2	2	1	0	0		762.84	5940	65.72	8	72.5
1672	3505	1		0		1		1	9	0	1	1		1	1	1		0	1	2	1	1	2		1	1		0								2	0								3227.63	46654	21.55	15	74.29
1673	1877	1		0	0	0		0	0		0	0	49	0	1	0	0	0	0	9	1	0	1	1	0	0	1	1	0	2	0	1	0	1	2	2	0	1	2	2	2				762.84	5940	65.72	8	72.5
1674	1807	1		0	0	0		0	0		0	0	30	0	0	1	1	0	0	9	0	1	1	0	0	1	1	0	0	2	0	1	0	0	2	1	0	1	1	2	2	0	1		762.84	5940	65.72	8	72.5
1675	1820	1		0	0	0		0	0		0	0	50	0	0	0	0	0	0	9	1	1	1	1	0	0	2	0	0	2	0	1	0	1	2	2	0	1	2	1	1	0			762.84	5940	65.72	8	72.5
1676	1864	1		0	0	0		0	0		0	0	55	0	1	0	0	0	0	9	1	1	1	1	0	0	2	0	0	0	0	1	0	1	1		0	0	1	0	0	0	1		762.84	5940	65.72	8	72.5
1677	4195	1		0	0	0		0	0		0	0	62	1	1	0	0	0	0	9	1	0	1	1	1	1	2	1	0	2	0	1	0	1	1	2	0	1	2	2	2	0	0		762.84	5940	65.72	8	72.5
1678	4149	1		0	0	0		0	0		0	0	60	0	1	0	0	0	0	9	1	0	2	0	1	0	1	1	1		0	1	0	1	2	2	0	1		2	2	0			762.84	5940	65.72	8	72.5
1679	4175	1		0	0	0		0	0		0	0	35	0	0	0	0	0	0	9	0	0	1	0	0	0	2	1	0	2	0	0	0	0	1		0	1	1	1	0	0	1		762.84	5940	65.72	8	72.5
1680	4228	1		0	0	0		0	0		0	0	39	0	0	0	1	0	0	9	1	0	1	0	0	0	0	0	1	1	0	1	0	0	2	2	0	0	2	1	2	0	1		762.84	5940	65.72	8	72.5
1681	4156	1		1		0		1	9		1	1		0	1	1		0	1	9	1	1	2		1	1		1								2	0								762.84	5940	65.72	8	72.5
1683	4161	1		0	0	0		0	0		0	0	61	0	1	0	1	0	0	9	0	0	1	1	0	0	0	1	0	0	0	1	0	1	1	2	0	1	2	1	1	0	0		762.84	5940	65.72	8	72.5
1685	4164	1		0	0	0		0	0		0	0	58	0	0	0	0	0	0	9	1	0	2	1	1	1	0	1	0	2	0	1	0	1	2	2	0	0	2	2	2	0	0		762.84	5940	65.72	8	72.5
1687	5481	1		1	1	0		0	0		0	0	71	1	1	0	0	0	0	19	0	1	2	1	1	0	2	0	0	1	0	1	0	1	0	2	0	1	1	1	0	0	1		1153.11	18055	28.41	17	73.98
1688	5471	1		0	0	0		0	0		0	0	70	1	0	1	0	0	0	19	1	1	2	1	1	1	0	1	0	0	0	1	1	1	2	2	0	1	2	1	2	0			1153.11	18055	28.41	17	73.98
1690	5212	1		0	0	0		0	0		0	0	42	0	0	0	0	0	0	18	1	1	1	1	0	0	2	1	0	1	0	1	0	0	1	2	0	1	1	2	2	1	1		3308.1	58828	36.46	17	73.26
1691	3536	1		0	0	0		0	0		0	0	54	0	0	0	0	0	0	2	1	1	1	1	0	1	2	0	1	0	0	1	0	1	1		0	1	0	1	2	1	0		3227.63	46654	21.55	15	74.29
1693	5406	1		0	0	0		0	0		0	0	57	0		0	0	0	0	18	1	1	1	1	0	1	2	1	1	0	0	1	0	0	1	2	0	1	0	0	2	1	0		3308.1	58828	36.46	17	73.26
1694	5353	1		0	0	0		0	0		0	0	52	0	0	1	1	0	0	18	1	0	1	1	0	0	2	1	0	1	0	1	0	1	1	2	0	1	0	0	2	0	1		3308.1	58828	36.46	17	73.26
1695	5153	1		0	0	0		0	0		0	0	58	0	1	0	0	1	0	18	1	1	2	1	1	1	0	0	1	1	0	0	0	1	1	1	0	1	1	0	2	1	0		3308.1	58828	36.46	17	73.26
1696	5379	1		0	0	0		0	0		0	0	57	0	1	0	0	0	0	18	1	1	1	1	1	0	2	1	0	1	0	0	0	0	0	2	0	1	1	1	2	0	0		3308.1	58828	36.46	17	73.26
1697	5393	1		0	0	0		0	0		0	0	62	1	1	0	1	1	1	18	0	1	1	0	1	0	2	1	1	2	0	1	0	1	2	1	0	1	2	2	2				3308.1	58828	36.46	17	73.26
1700	5552	1		0	0	0		0	0		0	0	65	1	0	1	0	0	0	19	1	1	1	1	1	1	2	0	0	0	0	0	0	1	0	2	0	1	0	1	0	0	0		1153.11	18055	28.41	17	73.98
1701	5458	1		1		0		1	9		1	1		1	1	0		1	1	19	0	1	2		1	1		1								2	0								1153.11	18055	28.41	17	73.98
1702	5474	1		0	0	0		0	0		0	0	75	1	0	0	0	0	0	19	1	1	2	1	1	1	2	1	0	0	0	1	0	1	0	2	0	1	1	1	0	0	0		1153.11	18055	28.41	17	73.98
1703	5529	1		0	0	0		0	0		0	0	59	0	0	0	1	0	0	19	1	1	1	1	0	0	2	1	0	1	0	1	0	1	1	2	0	1	2	1	1	0			1153.11	18055	28.41	17	73.98
1704	5540	1		0	0	1	1	0	0	0	0	0	66	1	0	0	0	0	0	19	0	1	2	1	1	0	2	0	1	0	0	1	0	1	0	2	0	1	1	0	0	0	0		1153.11	18055	28.41	17	73.98
1705	5451	1		0	0	0	1	0	0	1	0	1	57	0	0	0	0	1	0	19	0	1	2	0	1	0	2	1	1	2	0	1	0	1	0		0	1		2	0				1153.11	18055	28.41	17	73.98
1708	5467	1		0	0	0		0	0		0	0	65	1	0	0	0	0	0	19	1	1	2	1	1	0	2	0	0	2	0	0	1	1	2	2	0	0	2	2	2		0		1153.11	18055	28.41	17	73.98
1709	5453	1		0	0	0		0	0		0	0	67	1	0	0	0	0	0	19	1	1	2	0	1	1	2	1	0	1	0	1	0	1	0	2	0	1	2	1	1	0	1		1153.11	18055	28.41	17	73.98
1710	5495	1		0	0	0		0	0		0	0	58	0	0	1	0	0	0	19	0	1	2	0	1	1	2	1	0	0	0	1	0	0	0	2	0	1	1	1	2	0	1		1153.11	18055	28.41	17	73.98
1712	5509	1		0	0	0		0	0		0	0	83	1	1	0	0	0	0	19	1	0	2	0	1	0	2	0	0		0	1	0	1	0	2	0	1		1		1			1153.11	18055	28.41	17	73.98
1713	5490	1		0	0	0		0	0		0	0	70	1	0	1	0	0	0	19	1	1	2	0	1	1	2	1	0	1	0	1	0	1	0	2	0	1	1	1	1	0	0		1153.11	18055	28.41	17	73.98
1715	3639	1		0	0	0		0	0		0	0	62	0	1	0	0	0	0	3	1	1	1	1	0	1	2	1	1	0	0	1	0	1	0	2	0	1	1	1	0	0	0		1399.48	31213	33.76	23	73.78
1716	5543	1		1	0	0		0	0		0	0	57	0	1	1	1	0	0	19	1	1	1	1	0	0	2	1	0	0	0	1	0	1	1	2	0	1	0	0	1	0	0		1153.11	18055	28.41	17	73.98
1717	5520	1		0	0	0		0	0		0	0	52	0	1	1	1	0	0	19	1	1	1	0	0	0	2	1	0	1	0	0	0	1	0	1	0	1	1	1	1	0	1		1153.11	18055	28.41	17	73.98
1719	5500	1		0	0	0		0	0		0	0	63	1	0	1	0	0	0	19	1	1	2	1	1	1	2	1	0	1	0	1	0	1	1	2	0	1	2	1	1	1			1153.11	18055	28.41	17	73.98
1720	5539	1		0	0	0		0	0		0	0	70	1	1	1	0	0	0	19	1	1	2	1	1	0	2	0	0		0	1	0	1	0	2	0	1	2	1	1	0	1		1153.11	18055	28.41	17	73.98
1721	5466	1		1	1	1		0	0	0	0	0	69	1	1	0	0	0	0	19	1	1	2	1	1	0	2	0	1	1	0	1	0	1	0	1	0	1	2	1	0	0	1		1153.11	18055	28.41	17	73.98
1722	5527	1		0	0	0		0	0		0	0	71	1	0	0	0	0	0	19	1	1	2	1	1	0	2	0	0	1	0	1	0	1	0	2	0	1	2	1	2		1		1153.11	18055	28.41	17	73.98
1724	5526	1		0	0	0		0	0		0	0	66	1	0	0	0	0	0	19	0	1	1	0	1	0	2	0	1	0	0	0	0	1	1	2	0	1	1	1	0	0	0		1153.11	18055	28.41	17	73.98
1726	5534	1		0	0	0	1	0	0	1	0	1	81	1	0	0	0	0	0	19	0	0	2	0	1	0	0	0	1	0	0	1	0	1	0		0	1	2	1	2	0	1		1153.11	18055	28.41	17	73.98
1727	5463	1		0	0	0		0	0		0	0	68	1	0	0	0	0	0	19	0	1	2	0	1	1	2	0	1	2	0	1	0	0	1	1	0	1	1	2	1	0			1153.11	18055	28.41	17	73.98
1728	5498	1		0	0	0		0	0		0	0	79	1	0	0	0	1	0	19	1	1	2	1	1	1	2	1	0	2	0	0	1	1	2	2	0	1	1	1	2				1153.11	18055	28.41	17	73.98
1729	5550	1		0	0	0		0	0		0	0	65	1	0	0	0	0	0	19	1	1	2	1	1	1	2	1	0	0	0	1	0	1	1		0	1	0	1	2		0		1153.11	18055	28.41	17	73.98
1730	5497	1		0	0	0		0	0		0	0	59	0	0	0	0	0	0	19	1	1	1	1	0	0	2	1	0	1	0	0	0	1	0	2	0	1	1	1	1	1	1		1153.11	18055	28.41	17	73.98
1731	5249	1		0	1	0		0	1		0	1	42	0	1	1	1	0	0	18	0	1	1	0	0	0	0	1	0	2	0	1	0	1	1	1	0	1	2	2	2	0			3308.1	58828	36.46	17	73.26
1732	5266	1		0	0	0		0	0		0	0	39	0	0	0	0	0	0	18	1	1	1	0	0	0	2	0	0	1	0	1	0	0	2		0	1	2	2	2	0	0		3308.1	58828	36.46	17	73.26
1733	5191	1		0	0	0		0	0		0	0	42	0		1	0	0	0	18	1	1	1	1	0	1	2	1	0	1	0	1	0	1	1		0	1	1	2	1	0	0		3308.1	58828	36.46	17	73.26
1734	5321	1		0	0	0		0	0		0	0	54	0		1	0	0	0	18	1	1	1	1	0	1	0	1	0	0	0	1	0	1	0	2	0	1	0	2	2	0	0		3308.1	58828	36.46	17	73.26
1736	5519	1		0	0	0		0	0		0	0	66	1	0	0	0	0	0	19	1	1	2	0	0	1	2	1	0	0	0	1	0	1	2	2	0	1	1	1	1	0			1153.11	18055	28.41	17	73.98
1737	5455	1		0	0	0		0	0		0	0	68	1	1	0	0	0	0	19	1	1	2	1	1	0	2	0	1	2	0	1	0	1	2	2	0	1	2	2	2		0		1153.11	18055	28.41	17	73.98
1738	5482	1		0	0	0		0	0		0	0	55	0	0	0	0	0	0	19	1	1	1	1	0	1	2	0	0	0	0	0	0	0	0	2	0	1	0	1	2				1153.11	18055	28.41	17	73.98
1739	5517	1		0	0	0		0	0		0	0	76	1	1	0	1	0	0	19	1	1	2	1	1	1	2	1	0	1	0	1	0	1	0	2	0	1	1	1	0	0	0		1153.11	18055	28.41	17	73.98
1740	5511	1		0	0	0		0	0		0	0	65	1	0	0	0	0	0	19	1	1	1	1	0	1	2	1	1	0	0	0	0	1	0	2	0	1	1	1	0	0	0		1153.11	18055	28.41	17	73.98
1741	5538	1		0	0	0		0	0		0	0	75	1	0	0	0	0	0	19	1	1	2	0	1	0	2	0	0		0	1	0	1		2	0	1		1					1153.11	18055	28.41	17	73.98
1742	5504	1		0		1		1	9	0	1	1		1	0	0		0	1	19	1	1	2		1	1		1								2	0								1153.11	18055	28.41	17	73.98
1743	5537	1		0	0	0		0	0		0	0	73	1	0	0	0	0	0	19	1	1	2	1	1	1	2	0	0	0	0	0	0	0	1	2	0	1	2	1	1	0			1153.11	18055	28.41	17	73.98
1744	5542	1		0	0	0		0	0		0	0	83	1	1	0	0	0	0	19	1	1	2	0	1	0	2	0	0	0	0	1	0	1	0	2	0	1	1	1	0	0	0		1153.11	18055	28.41	17	73.98
1745	5544	1		0	1	0		0	1		0	1	84	1	0	0	0	0	1	19	1	1	2	1	1	1	2	1	0	0	0	1	0	1	0	2	0	1	0	0	0	1	0		1153.11	18055	28.41	17	73.98
1747	5547	1		0	0	0		0	0		0	0	87	1	1	0		1	0	19	1	1	2	1	1	1	2	1	1		0	1	0	1	0	2	0	1		1	0	0	0		1153.11	18055	28.41	17	73.98
1748	5535	1		0	0	0		0	0		0	0	65	1	0	0	0	0	0	19	0	1	2	0	1	0	0	1	0	2	0	1	1	1	2	2	0	1	1	2	2	0	0		1153.11	18055	28.41	17	73.98
1749	5506	1		0	0	0		0	0		0	0	44	0	1	1	1	0	0	19	1	1	1	1	0	0	2	0	0	2	0	0	0	1	1	1	0	1	2	2	1	0	0		1153.11	18055	28.41	17	73.98
1750	5523	1		0	0	0		0	0		0	0	64	1	0	0	0	0	0	19	1	1	1	1	0	0	2	1	0	0	0	0	0	1	1	2	0	1	1	0	1	0			1153.11	18055	28.41	17	73.98
1751	5488	1		0	0	0		0	0		0	0	67	1	1	0	1	0	0	19	1	1	2		1	1	2	0	0	2	0	1	1	1	1	2	0	1	2	2	1				1153.11	18055	28.41	17	73.98
1752	5237	1		0	0	0		0	0		0	0	73	0	0	0	0	0	0	18	1	1	1	1	0	0	2	1	0	2	0	1	0	0	2	2	0	1	1	2	2	1			3308.1	58828	36.46	17	73.26
1753	5299	1		0	0	0		0	0		0	0	65	1	0	0	0	0	0	18	0	1	2	1	1	0	0	0	1	2	1	1	0	0	2	1	0	1	1	2	2	0	1		3308.1	58828	36.46	17	73.26
1755	5375	1		0	0	0		0	0		0	0	65	1	0	0	0	0	0	18	1	1	2	0	1	0	2	0	0	0	0	1	0	1	1	2	0	1	2	1	2	0	0		3308.1	58828	36.46	17	73.26
1756	5141	1		0	0	0		0	0		0	0	76	1	0	0	0	0	0	18	0	1	2	0	1	0	2	0	1		0	1	0	1	0		0	1	2	1		0			3308.1	58828	36.46	17	73.26
1757	5296	1		0	0	0		0	0		0	0	54	0	0	0	0	0	0	18	1	1	1	0	0	1	2	1	0	2	0	1	0	1	2	2	0	1	2	2	2	0	0		3308.1	58828	36.46	17	73.26
1758	5335	1		0	0	0		0	0		0	0	50	0	0	0	1	0	0	18	1	1	1	1	0	0	0	1	0	1	0	1	0	0	2	1	0	1	2	2	2	0	1		3308.1	58828	36.46	17	73.26
1759	5433	1		0	0	0		0	0		0	0	43	0	0	0	0	0		18	1	1	1	0	0	0	2	1	0	1	0	1	0	0	1		0	1	0	1	2	1	0		3308.1	58828	36.46	17	73.26
1760	5431	1		0		0		1	9		1	1		0	0	0		0	0	18	1	1	2		1	0		1								2	0								3308.1	58828	36.46	17	73.26
1761	5158	1		0	0	0		0	0		0	0	68	1	0	0	1	0	0	18	0	1	2		1	0	1	0	0		0	1	1	1	1		0	1	2	2	2	0	0		3308.1	58828	36.46	17	73.26
1763	5189	1		0	0	0		0	0		0	0	49	0	0	0	0	0	0	18	1	1	1	0	0	0	0	1	1	0	0	1	0	0	2	2	0	1	1	2	2	0			3308.1	58828	36.46	17	73.26
1764	5247	1		0	0	0		0	0		0	0	77	1	1	0	0	1	1	18	1	0	2	0	1	1	2	1	0	2	0	1	0	1	1	2	0	1	2	2	1	0	0		3308.1	58828	36.46	17	73.26
1765	5334	1		0		0		1	9		1	1		1	1	0		0	0	18	1	1	1		0	1		1								2	0								3308.1	58828	36.46	17	73.26
1766	5449	1		0	0	0		0	0		0	0	70	1	0	0	1	0	0	18	1	1	1	1	0	0	2	0	0	0	0	1	0	1	1		0	1	2	2	2	0	0		3308.1	58828	36.46	17	73.26
1767	5345	1		0	0			0	0		0	0	48	0	0	0	0		0	18	1	1	1	1	0	0	0	1	0	1	0	0	0	1	1		0	1		1	2	0	0		3308.1	58828	36.46	17	73.26
1768	5450	1		0	0	0		0	0		0	0	45	0	0	0	0	0	0	18	1	1	1	1	0	0	0	1	0	1	0	0	0	1	2	2	0	1	1	1	2	0	0		3308.1	58828	36.46	17	73.26
1770	5260	1			0	0	1	0	9	1	0	1	46	0	0	0	0	0	0	18	0	1	1	0	0	0	2	1	0		0	1	0	0		1	0	1		1					3308.1	58828	36.46	17	73.26
1771	5328	1		0	0	0		0	0		0	0	54	0	1	1	1	0	0	18	1	0	2	0	1	0	2	1	0	1	0	1	0	1	2	1	0	1	2	2	2	0	0		3308.1	58828	36.46	17	73.26
1773	5270	1		0	0	0		0	0		0	0	63	1	0	0	0	0	0	18	0	0	1	1	0	0	2	0	0	2	0	0	0	0	1	2	0	1	2	2	2	0	0		3308.1	58828	36.46	17	73.26
1774	5298	1		0	0	0		0	0		0	0	62	1	0	0	0	0	0	18	1	1	1	1	0	0	0	1	0	2	0	0	0	1	1	2	0	1	2	1	1		0		3308.1	58828	36.46	17	73.26
1775	5368	1		0	0	0		0	0		0	0	60	0	0	0	0	0	0	18	1	1	1	0	0	1	2	1	0	1	0	1	0	1	0	2	0	1	1	1	2	0	0		3308.1	58828	36.46	17	73.26
1776	5244	1		0	0	0		0	0		0	0	48	0	0	0	0	0	0	18	1	1	1	1	0	0	2	0	0	1	0	0	0	0	1	1	0	1	2	2	1	0	0		3308.1	58828	36.46	17	73.26
1777	5275	1		0	0	0	1	0	0	1	0	1	54	0	0	0	0	1	0	18	0	1	1	1	0	0	2	0	1	2	0	1	0	1	2	2	0	1	1	2	2	1	1		3308.1	58828	36.46	17	73.26
1778	5193	1		0	0	0		0	0		0	0	62	1	0	1	1	0	0	18	1	1	1	0	0	1	0	0	0	2	0	1	0	1	1	2	0	1	2	2	2	0	0		3308.1	58828	36.46	17	73.26
1779	5254	1		0	0	0		0	0		0	0	73	1	1	1	0	0	0	18	0	1	2	1	0	0	2	0	1	1	0	0	0	1	1	2	0	1	2	1	1	0	0		3308.1	58828	36.46	17	73.26
1780	5416	1		0	0	0		0	0		0	0	48	0	0	1	1	0	0	18	1	1	1	0	0	0	2	1	1	2	0	1	0	1	2	1	0	0	0	2	2				3308.1	58828	36.46	17	73.26
1781	5362	1		0	0	0		0	0		0	0	53	0	1	0	0	0	0	18	1	1	2	1	1	1	2	1	0	0	0	1	1	1	2	1	0	1	1	1	2		0		3308.1	58828	36.46	17	73.26
1783	5274	1		0	0	0		0	0		0	0	51	0	0	0	0	0	0	18	0	1	1	1	1	0	1	0	0	2	0	1	0	1	2	1	0	1	2	2	2	1	1		3308.1	58828	36.46	17	73.26
1784	5412	1		0	1	0		0	1		0	1	38	0	1	0	0	0	0	18	1	1	1	1	0	0	2	1	0	2	0	1	0	0	2	2	0	1	2	2	2	1			3308.1	58828	36.46	17	73.26
1785	5338	1		0	0	0		0	0		0	0	72	1	1	0	0	0	0	18	1	1	1	1	1	0	2	0	0	1	0	1	0	1	1		0	1	2	1	2	1	0		3308.1	58828	36.46	17	73.26
1786	5300	1		1	1	0		0	0		0	0	42	0	0	0	0	1	0	18	1	1	1	0	0	0	0	1	0	2	0	1	0	1	2	2	0	1	2	1	2	0	1		3308.1	58828	36.46	17	73.26
1788	5307	1		0	0	0		0	0		0	0	67	1	0	0	0	0	0	18	1	1	1	0	1	0	2	1	1	2	0	1	0	1	1	2	0	1		2	2	1	1		3308.1	58828	36.46	17	73.26
1789	5278	1		0	0	0		0	0		0	0	50	0	0	0	0	0	0	18	0	1	2	1	1	0	2	1	1	2	0	1	0	0	2	1	0	1	2	2	2	0			3308.1	58828	36.46	17	73.26
1790	5179	1		0	0	0		0	0		0	0	45	0	0	0	0	0	0	18	0	1	1	1	1	0	1	1	0	2	0	1	0	0	2	1	0	1	2	2	2	0	0		3308.1	58828	36.46	17	73.26
1791	5408	1		0	0	0		0	0		0	0	73	1	1	1	0	0	0	18	1	0	1	0	1	1	2	1	0	2	0	1	0	1	2	2	0	1	2	2	2				3308.1	58828	36.46	17	73.26
1792	5436	1		0	0			0	0		0	0	53	0	0	0	1		0	18	0	1	1	0	1	0	2	1	1	2	0	1	0	1	2		0	1	2	2	2		1		3308.1	58828	36.46	17	73.26
1793	5386	1		0	0	0		0	0		0	0	37	0	0	0	0	1	0	18	0	1	1	1	1	0	0	1	0	1	0	1	0	0	2	1	0	1	1	2	2	0	0		3308.1	58828	36.46	17	73.26
1794	5370	1		0	0	0		0	0		0	0	58	0	0	0	0	0	0	18	1	1	1	0	0	0	1	1	0	2	0	1	0	0	2	2	0	1	2	1	2				3308.1	58828	36.46	17	73.26
1795	5261	1		0	0	0		0	0		0	0	73	1	0	0	0	0	0	18	0	1	1	1	0	0	0	1	0	2	0	0	0	1	2	1	0	1	2	1	1	0	0		3308.1	58828	36.46	17	73.26
1796	5198	1		0		0		1	9		1	1		1	0	0		0	1	18	0	1	1		1	0		1									0								3308.1	58828	36.46	17	73.26
1799	5358	1		0	0	0		0	0		0	0	49	0	1	0	0	0	0	18	1	0	1	0	0	1	2	1	0	1	0	1	0	1	1	1	0	1	2	1	1	0	0		3308.1	58828	36.46	17	73.26
1800	3560	1		0	0	0		0	0		0	0	75	1	0	0	0	0	0	2	1	1	1	0	1	1	2	0	0	0	0	1	0	1	0		0	1	1	1	2		0		3227.63	46654	21.55	15	74.29
1802	5242	1		0	0	0		0	0		0	0	51	0	0	0	0	0	0	18	1	1	1	1	0	0	0	0	0	1	0	0	0	0	2	2	0	1	1	1	2	0			3308.1	58828	36.46	17	73.26
1803	5156	1		0	0	0		0	0		0	0	60	0	0	1	0	0	0	18	1	1	1	0	1	0	0	1	1	1	0	1	0	1	0		0	1	2	1	2	0	1		3308.1	58828	36.46	17	73.26
1805	3634	1		0	0	0		0	0		0	0	32	0	0	0	0	0	0	3	1	1	1	0	0	0	2	0	0	0	0	1	0	0	1		0	1	0	0	0	0			1399.48	31213	33.76	23	73.78
1807	3668	1		0	0	0		0	0		0	0	46	0	1	0	0	0	0	3	1	1	1	0	0	0	2	0	0	0	0	0	0	0	0		0	1	1	1	2	1	0		1399.48	31213	33.76	23	73.78
1808	880	1		0	0	0		0	0		0	0	61	0	0	1	1	0	0	1	1	1	1	1	0	0	2	0	0	1	0	1	1	1	2	2	0	1	1	1	2	1	1		587.11	12300	68.39	21	73.97
1809	3964	1		0	0	0		0	0		0	0	70	1	0	0	0	0	0	6	0	0	1	1	0	0	0	0	1	2	0	1	0	1	2	1	0	1	0	2	2	1	1		720.42	7775	32.46	11	72.96
1810	3799	1		1	1	1	1	0	0	0	0	0	77	1	0	0	1	0	1	4	0	0	2	0	1	0	2	0	1	2	0	1	0	1	2		0	1	2	2	1	0	0		1456.1	9148	26.34	7	72.74
1813	3751	1		0	0	0		0	0		0	0	93	1	0	1	0	0	0	4	1	1	2	1	1	1	1	0	0	2	0	1	1	1	1	2	0	1	2	2	2	0	0		1456.1	9148	26.34	7	72.74
1814	3686	1		0	0	0		0	0		0	0	69	1	0	0	0	0	0	4	0	0	1	0	0	0	1	1	1	2	0	0	0	1	1	2	0	1	2	2	2		0		1456.1	9148	26.34	7	72.74
1816	3747	1		0		0		1	9		1	1		1	1	0		0	0	4	1	0	2		1	1		0								2	0								1456.1	9148	26.34	7	72.74
1817	3778	1		0	0	0		0	0		0	0	62	1	1	0	0	1	0	4	1	0	1	1	1	1	2	0	0	1	0	0	0	1	1	2	0	1	2	1	1	0	0		1456.1	9148	26.34	7	72.74
1818	3684	1		0	0	0		0	0		0	0	51	0	1	1	1	0	0	4	1	0	1	0	0	0	2	0	0	2	0	0	0	1	1	2	0	1	2	2	2	0	0		1456.1	9148	26.34	7	72.74
1819	3787	1		0	0	0		0	0		0	0	78	1	0	0	0	0	0	4	1	0	1	0	0	1	2	0	0	0	0	0	0	0	1		0	1	2	1	1	0	0		1456.1	9148	26.34	7	72.74
1822	3780	1		0	0	0		0	0		0	0	70	1	1	1	1	1	0	4	1	0	1	0	1	1	2	0	0	2	0	1	0	0	1	2		1		2	2				1456.1	9148	26.34	7	72.74
1823	3720	1		0	0	0		0	0		0	0	53	0	1	1	0	0	0	4	0	1	1	0	0	0	0	1	0	0	0	0	0	1	0	1		1	1	1	2	0	0		1456.1	9148	26.34	7	72.74
1824	3707	1		0	0	0		0	0		0	0	55	0	1	0	0	0	0	4	0	1	1	1	0	0	2	0	1	1	0	1	0	1	0	2	0	1	0	0	0	0	0		1456.1	9148	26.34	7	72.74
1825	3786	1		0	0	0		0	0		0	0	75	1	0	1	0	0	0	4	1	1	1	1	1	1	0	0	1	2	0	0	0	1	0	2	0	1	2	2	0	0	0		1456.1	9148	26.34	7	72.74
1826	3704	1		0	0	0		0	0		0	0	61	0	0	0	1	0	0	4	1	1	1	0	0	1	0	1	1	1	0	0	0	0	1	2	0	1	2	1	1	1	2		1456.1	9148	26.34	7	72.74
1827	1369	1		0	0	0		0	0		0	0	71	1	0	0	0	0	0	4	1	0	2	1	1	1	2	0	0	1	0	0	1	1	0		0	1	2	1	2	0	0		1456.1	9148	26.34	7	72.74
1829	3724	1		0	0	0		0	0		0	0	66	1	1	0	1	0	1	4	0	0	1	0	0	0	0	0	0	2	0	1	0	1	0	2	0	1	2	2	0	0	2		1456.1	9148	26.34	7	72.74
1830	3680	1		0	0	0		0	0		0	0	71	1	1	0	0	1	0	4	1	0	1	1	0	1	2	0	0	1	0	1	0	1	0	2	0	1	2	1	0				1456.1	9148	26.34	7	72.74
1831	1377	1		0	0	0		0	0		0	0	67	1	0	0	1	0	0	4	1	0	1	0	0	0	2	0	0		0	0	1	1	0	2	0	1		2	2	0	0		1456.1	9148	26.34	7	72.74
1832	1342	1		0	0	0		0	0		0	0	73	1	0	0	0	0	0	4	1	0	1	1	0	0	2	0	0	1	0	1	0	1	0	1		1	1	1	2		0		1456.1	9148	26.34	7	72.74
1833	3739	1		1	0	0		0	0		0	0	53	0	1	0	1	0	0	4	0	1	1	1	0	0	2	0	1	2	0	1	1	1	1	2	0	1	2	2	2	0	0		1456.1	9148	26.34	7	72.74
1834	3783	1		0		0		1	9		1	1		1	1	0		0	0	4	1	0	2		1	1		0									0								1456.1	9148	26.34	7	72.74
1835	3688	1		1	1	0		0	0		0	0	52	0	0	1	0	1	0	4	0	0	1	0	0	0	0	1	1	2	0	1	0	0	2	2	0	1	2	2	2	0			1456.1	9148	26.34	7	72.74
1836	3741	1		0	0	0		0	0		0	0	65	1	0	0	0	0	0	4	0	1	1	1	1	0	2	0	1	1	0	1	0	1	0	1	0	1	2	2	1		0		1456.1	9148	26.34	7	72.74
1837	3687	1		0	0	0		0	0		0	0	85	1	1	0	0	0	0	4	1	0	1	1	1	1	2	0	0	2	0	0	0	1	1	2	0	1	2	2	1	0	0		1456.1	9148	26.34	7	72.74
1840	3746	1		0	0	0		0	0		0	0	53	0	0	0	0	0	0	4	1	0	1	0	0	0	2	1	0	2	0	1	0	1	2	2	0	1	1	2	0		2		1456.1	9148	26.34	7	72.74
1842	5302	1		0	0	0		0	0		0	0	51	0	1	0	0	0	0	18	0	1	1	0	0	0	2	1	0	0	0	1	0	1	0	2	0	1	1	1	2	1	0		3308.1	58828	36.46	17	73.26
1843	3762	1		0	1	0		0	1		0	1	70	1	0	0	0	0	0	4	1	0	2	0	1	1	2	0	0	0	0	0	0	1	0	2	0	1		2	0				1456.1	9148	26.34	7	72.74
1844	1818	1		1		0		1	9		1	1		0	0	0		1	1	9	0	0	1		0	0		1									0								762.84	5940	65.72	8	72.5
1846	1868	1		0	1			0	1		0	1	62	1	1	0	0		0	9	1	1	2	1	1	1	2	0	0	2	0	1	1	1	1	2	0	1	2	1	2	0	2		762.84	5940	65.72	8	72.5
1847	1891	1		0	0	0		0	0		0	0	61	0	1	0	1	0	0	9	1	1	2	1	1	0	0	0	0	1	0	1	0	1	2		0	1	2	2	1	0	1		762.84	5940	65.72	8	72.5
1848	3589	1		0	0	0		0	0		0	0	77	1	1	1	1	0	0	2	1	1	2	1	1	1	2	0	0	2	0	1	1	1	1	2	0	1	1	1	0	0			3227.63	46654	21.55	15	74.29
1849	5365	1		0	0	0		0	0		0	0	48	0	1	0	0	0	0	18	1	0	1	0	0	1	0	1	0	2	0	1	0	1	2		0	1	1	2	2	0	1		3308.1	58828	36.46	17	73.26
1852	4165	1		0	0	0		0	0		0	0	65	1	1	1	0	0	0	9	0	1	2	1	1	0	2	1	1	2	0	1	0	1	1		0	1	2	1	2	0	0		762.84	5940	65.72	8	72.5
1853	2807	1		0	0	0		0	0		0	0	56	0	0	0	0	0	0	16	1	1	2	0	1	0	0	1	1	0	0	1	0	0	1	2	0	1	1	1	2	0	0		1749.68	37627	48.61	21	72.74
1854	3242	1		0	0	0		0	0		0	0	49	0	0	0	0	0	0	21	1	1	1	0	0	1	0	1	1	1	0	1	0	1	2	2	0	0	2	2	2	0			1570.58	8346	42.94	6	72.81
1855	2841	1		0	0	0		0	0		0	0	40	0	0	0	0	0	0	16	0	1	1	1	1	0	1	1	1		0	1	0	0	2	2	0	1	1	2	2	1	0		1749.68	37627	48.61	21	72.74
1857	2787	1		0	0	0		0	0		0	0	53	0	0	0	0	1	0	16	0	1	1	1	0	0	0	1	0	1	0	1	0	1	1	2		1	2	1	2	0	2		1749.68	37627	48.61	21	72.74
1858	2806	1		0	0	0		0	0		0	0	65	1	0	0	0	0	0	16	0	1	1	0	0	0	0	0	1	2	0	1	1	1	2	1	0	1	1	2	2	1	1		1749.68	37627	48.61	21	72.74
1860	2827	1		0	0	0		0	0		0	0	59	0	0	0	1	0	0	16	1	0	1	1	0	0	2	0	0	0	0	1	0	1	0	2	0	1	1	1	2	0	1		1749.68	37627	48.61	21	72.74
1861	2846	1		0	0	0		0	0		0	0	51	0	0	0	1	0	0	16	1	0	1	0	0	0	1	1	1	2	0	1	0	0	2	2	0	1	2	2	2	0	0		1749.68	37627	48.61	21	72.74
1862	2836	1		0	0	0		0	0		0	0	76	1	0	0	1	0	0	16	1	1	2	0	1	1	2	1	1	1	0	1	0	1	0	2	0	1		2	2	0	0		1749.68	37627	48.61	21	72.74
1865	2767	1		0	0	0		0	0		0	0	72	1	0	0	0	0	0	16	1	0	1	1	0	1	2	1	0	2	0	1	0	1	2	1	0	1	2	1	2	1	0		1749.68	37627	48.61	21	72.74
1867	2761	1		0	0	0		0	0		0	0	41	0	0	0	0	0	0	16	1	1	1	0	0	1	2	1	1	2	0	1	0	0	0	2	0	1	1	2	0	0	0		1749.68	37627	48.61	21	72.74
1868	2786	1		0		1		1	9	0	1	1		1	1	0		1	1	16	1	1	2		1	0		0									0								1749.68	37627	48.61	21	72.74
1870	2810	1		0	1	0		0	1		0	1	50	0	0	0	1	0	0	16	0	0	1	1	0	0	2	1	1	1	0	1	0	1	0	2	0	0	1	1	0	0	0		1749.68	37627	48.61	21	72.74
1871	2768	1		0	0	0		0	0		0	0	51	0	0	0	0	0	0	16	1	1	1	0	0	0	0	1	0	1	0	0	0	1	0		0	1	2	2	0	0	2		1749.68	37627	48.61	21	72.74
1872	2784	1		0	0	0		0	0		0	0	66	1	1	0	0	0	0	16	1	1	1	0	0	1	2	1	0	1	0	1	0	0	0	1	0	1	2	2	1	0	1		1749.68	37627	48.61	21	72.74
1873	2802	1		0	0	0		0	0		0	0	37	0	0	0	0	0	0	16	1	1	1	0	0	0	2	1	0	2	0	1	0	0	2	1	0	1	2	2	2	1			1749.68	37627	48.61	21	72.74
1875	2792	1		0	0	0		0	0		0	0	49	0	1	0	1	0	0	16	1	1	1	0	0	1	2	1	1	2	0	1	0	0	2	1	0	1	2	2	2	0			1749.68	37627	48.61	21	72.74
1876	2777	1		0	0	0		0	0		0	0	54	0	0	0	1	0	0	16	0	1	1	1	0	0	2	1	1	0	0	1	0	0	1	2	0	1	2	1	1		1		1749.68	37627	48.61	21	72.74
1877	2780	1		0	0	0		0	0		0	0	62	1	0	0	1	0	0	16	1	1	2	1	1	1	1	1	0	2	0	1	0	1	1	2	0	1	2	2	2	0	1		1749.68	37627	48.61	21	72.74
1878	3221	1		0	0	0		0	0		0	0	53	0	0	0	0	0	0	21	1	1	1	0	1	0	0	1	1	2	0	1	0	1	2	2	0	1	1	2	2				1570.58	8346	42.94	6	72.81
1881	1837	1		0	0	1	1	0	0	0	0	0	86	1	1	1	0	0	1	9	1	1	1	1	1	0	2	0	0	2	0	1	0	1	1	2		1	2	2	2	0			762.84	5940	65.72	8	72.5
1882	1859	1		0	0	0		0	0		0	0	65	1	1	0	1	1	0	9	1	0	1	0	0	0	2	1	0	1	0	1	0	1	1	2	0	0	2	1	0	0	2		762.84	5940	65.72	8	72.5
1883	4233	1		0	0	0		0	0		0	0	46	0	1	0	0	0	1	9	1	0	1	1	0	1	2	1	1	2	0	1	0	1	0	2	0	1	1	1	0	0	0		762.84	5940	65.72	8	72.5
1885	4545	1		0	0	0		0	0		0	0	64	1	1	0	0	0	0	10	1	1	1	1	1	0	2	1	1	2	0	0	0	0	2	1	0	1	2	2	2	1	0		2181.32	66803	9.33	33	72.74
1886	1830	1		0	1	0	1	0	1	1	0	1	55	0	0	1	0	0	0	9	1	0	1	1	0	0	0	1	1	1	0	1	0	0	2	2	0	1		2	2		2		762.84	5940	65.72	8	72.5
1887	1885	1		0	0	0		0	0		0	0	74	1	1		1	0	0	9	1	1	2	1	1	1	2	1	0	1	0	1	1	1	1		0	1		2	2	0	0		762.84	5940	65.72	8	72.5
1892	2855	1		0	0	0		0	0		0	0	55	1	1	0	0	1	0	16	0	1	1	0	0	0	1	1	1	2	0	0	0	0	2	2	0	1	2	2	2	0	1		1749.68	37627	48.61	21	72.74
1893	2799	1		0		0		1	9		1	1		1	1	0		1	0	16	0	1	2		1	0		1									0								1749.68	37627	48.61	21	72.74
1894	2839	1		0	0	0		0	0		0	0	72	1	1	0	1	0	0	16	1	1	2	1	1	0	2	1	0	0	0	1	0	1	2	2	0	1	2	1	2	0	0		1749.68	37627	48.61	21	72.74
1896	1433	1		0	0	0		0	0		0	0	49	0	0	0	1	0	0	5	0	1	2	0	1	1	1	1	0		0	1	0	1		1	0	1		2					830.83	15189	62.51	19	72.86
1898	1469	1		0	0	0		0	0		0	0	50	0	0	0	0	0	0	5	1	1	1	0	0	0	2	0	1	0	0	1	0	1	0	1	0	1	1	1	2	1	0		830.83	15189	62.51	19	72.86
1899	3872	1		0	0	0		0	0		0	0	46	0	0	1	0	0	0	5	0	1	2	0	1	0	2	0	1	2	0	1	0	0	2		0	1	2	2	2				830.83	15189	62.51	19	72.86
1900	1535	1		0	0	0		0	0		0	0	70	1	0	0	0	0	0	5	0	1	2	0	1	0	2	0	0	0	0	1	0	1	0		0	1	2	0	2	1	0		830.83	15189	62.51	19	72.86
1901	1532	1		0	0	0		0	0		0	0	64	1	0	0	0	1	0	5	0	1	1	0	0	0	2	0	0	2	0	0	0	0	2	2	0	0	2	2	2				830.83	15189	62.51	19	72.86
1903	1617	1		0	0	0		0	0		0	0	59	0	0	0	0	0	0	5	1	1	1	0	1	0	2	0	0	0	0	1	0	1	0	1	0	1	0	0	2	1	0		830.83	15189	62.51	19	72.86
1904	898	1		0	0	0		0	0		0	0	63	1	0	0	0	0	0	1	1	1	1	1	0	0	0	0	0	1	0	1	0	1	0	2	0	1	1	1	2	0	0		587.11	12300	68.39	21	73.97
1906	819	1		0	0	0		0	0		0	0	57	0	1	0	0	0	0	1	0	1	1	1	0	0	2	0	1	1	0	1	0	0	1	2	0	1	0	1	1	0	0		587.11	12300	68.39	21	73.97
1908	3444	1		0	0	0		0	0		0	0	68	1	0	0	0	0	0	1	1	1	2	1	1	1	0	0	0		0	1	1	1	1	1	0	1	1	1	2	0			587.11	12300	68.39	21	73.97
1910	3465	1		1	1	0		0	0		0	0	58	0	0	0	1	0	1	1	0	1	1	0	1	0	0	1	1	2	0	1	0	0	2	2	0	1	2	2	2	0			587.11	12300	68.39	21	73.97
1911	3408	1		0	0	0		0	0		0	0	52	0	0	0	0	0	0	1	0	1	1	1	0	0	2	1	1	0	0	1	0	1	1	2	0	1	0	1	2		0		587.11	12300	68.39	21	73.97
1912	962	1		0	0	0		0	0		0	0	86	1	1	1	1	0	0	1	0	1	2	0	1	0	2	0	1		0	1	0	1			0	1		2					587.11	12300	68.39	21	73.97
1913	884	1		0	0	0		0	0		0	0	61	0	0	0	0	0	0	1	1	1	1	1	1	0	2	0	0	0	0	1	0	1	0	2	0	1	1	1	2		0		587.11	12300	68.39	21	73.97
1914	977	1		0	0	0		0	0		0	0	49	0	0	0	0	0	1	1	1	1	1	0	0	1	2	1	1	2	0	1	0	0	1		0	1	2	2	1				587.11	12300	68.39	21	73.97
1915	4535	1		0	0	0		0	0		0	0	42	0	0	0	0	0	0	10	1	1	1	1	0	1	2	1	0	0	0	0	0	0	2	1	0	1	0	0	2	1	1		2181.32	66803	9.33	33	72.74
1916	4422	1		0	0	0		0	0		0	0	49	0	0	1	1	0	0	10	1	1	2	0	1	0	2	1	1	2	0	0	0	0	1	2	0	0	0	2	2	1	0		2181.32	66803	9.33	33	72.74
1917	4550	1		0	0	0		0	0		0	0	39	0	0	0	0	0	0	10	0	1	1	1	0	0	2	1	1	2	0	1	1	0	2	1	0	1	2	2	2				2181.32	66803	9.33	33	72.74
1919	2820	1		0	0	0		0	0		0	0	44	0	0	0	0	0	0	16	0	1	1	0	0	0	2	1	0	2	0	1	0	0	0		0	1	2	2	1	0	1		1749.68	37627	48.61	21	72.74
1920	3259	1		0	0	0		0	0		0	0	52	0	0	0	0	0	0	21	0	1	1	0	1	0	0	1	1	2	0	1	0	1	2		0	1	1	2	2	1	1		1570.58	8346	42.94	6	72.81
1921	3041	1		0	0	0		0	0		0	0	61	0	0	0	0	0	0	19	1	0	2	0	1	0	2	0	0	0	0	1	0	1	0	2	0	1	0	1	0	0	0		1153.11	18055	28.41	17	73.98
1922	3000	1		0	0	0		0	0		0	0	69	1	0	0	0	0	0	19	1	0	1	0	0	1	2	0	0	0	0	0	0	0	0	2	0	1	0	1	0	1	0		1153.11	18055	28.41	17	73.98
1923	2975	1		0	0	0		0	0		0	0	59	0	0	1	0	1	0	19	0	1	2	0	1	0	2	0	0	2	0	1	0	0	2	2	0	1	0	2	2				1153.11	18055	28.41	17	73.98
1924	2946	1		0	0	0		0	0		0	0	57	0	0	0	0	0	0	19	1	1	1	1	0	0	2	1	0	1	0	1	0	0	2	2	0	1	0	1	0	0	0		1153.11	18055	28.41	17	73.98
1926	2944	1		0		0		1	9		1	1		0		1		0	1	19	0	1	2		1	1		1								2	0								1153.11	18055	28.41	17	73.98
1927	3078	1		0	0	0		0	0		0	0	75	1	0	0	0	0	0	19	1	1	2	0	1	1	2	1	0	2	0	0	0	0	2	2	0	1	2	2	2		2		1153.11	18055	28.41	17	73.98
1928	2956	1		0	0	0		0	0		0	0	67	1	0	0	0	0	0	19	0	1	2	1	1	0	2	0	1	2	0	1	0	0		2	0	1		2		0	1		1153.11	18055	28.41	17	73.98
1929	2962	1		0	0	0		0	0		0	0	60	0	0	0	0	0	0	19	0	1	2	0	1	0	2	0	1	0	0	1	0	1	2	2	0	1	1	2	2	1	1		1153.11	18055	28.41	17	73.98
1932	3047	1		0	0	0		0	0		0	0	68	1	0	0	0	0	0	19	0	1	2	0	1	0	2	0	1	2	0	0	1	1	2	2	0	1	2	2	2		0		1153.11	18055	28.41	17	73.98
1933	3031	1		0	0	0	1	0	0	1	0	1	78	1	1	0	0	0	0	19	1	0	2	1	1	1	2	0	0	0	0	1	0	1	0	2	0	1	0	0		0			1153.11	18055	28.41	17	73.98
1934	2932	1		0		1		1	9	0	1	1		1	1	0		0	0	19	1	0	2		1	1		0								2	0								1153.11	18055	28.41	17	73.98
1935	3067	1		0	0	0		0	0		0	0	76	1	0	0	0	0	0	19	1	1	2	0	1	1	0	0	1	1	0	0	0	1	2	2	0	1	1	1	2	0			1153.11	18055	28.41	17	73.98
1936	2952	1		0	0	0		0	0		0	0	92	1	0	0	1	0	0	19	1	1	2	0	1	1	2	0	0	0	0	1	0	1	2	2	0	1	1	1	0	0	0		1153.11	18055	28.41	17	73.98
1937	2998	1		0	0	0		0	0		0	0	69	1	0	0	0	0	0	19	1	1	2	0	1	0	2	0	0	0	0	0	0	1	0	2	0	1	0	1	0	0	0		1153.11	18055	28.41	17	73.98
1938	3058	1		0	1	0		0	1		0	1	69	1	0	0	0	0	0	19	0	1	1	0	0	0	2	0	0	2	0	1	0	1	0	2	0	1	2	2	0	0	0		1153.11	18055	28.41	17	73.98
1939	2930	1		0	0	0		0	0		0	0	77	1	1	0	0	0	0	19	0	1	2	0	1	0	2	0	1	2	0	1	0	0	2	2	0	1		2	2		1		1153.11	18055	28.41	17	73.98
1940	2923	1		0	0	0		0	0		0	0	75	1	1	0	0	0	0	19	1	1	2	1	1	1	2	0	0	2	0	0	1	1	2	2	0	1		2	2	0	0		1153.11	18055	28.41	17	73.98
1942	3009	1		0	0	0		0	0		0	0	54	0	1	0	1	0	0	19	1	1	2	1	1	0	2	1	0	1	0	1	0	1	0		0	1	1	1	0	0			1153.11	18055	28.41	17	73.98
1943	2993	1		0	0	0		0	0		0	0	78	1	1	0	1	0	0	19	1	0	2	1	1	1	2	0	0	1	0	1	0	1	0	2	0	1	1	1	0	0	1		1153.11	18055	28.41	17	73.98
1944	2936	1		0	0	0		0	0		0	0	61	0	0	0	0	0	0	19	1	0	2	0	1	0	2	0	0	1	0	0	0	0	0	2	0	1	0	1	0	0	0		1153.11	18055	28.41	17	73.98
1947	2935	1		0	0	0		0	0		0	0	53	0	0	0	0	0	0	19	0	1	2	1	1	0	2	1	1	1	0	1	0	1	0		0	1	2	1	0	0	0		1153.11	18055	28.41	17	73.98
1948	2976	1		0	0	1		0	0	0	0	0	66	1	0	0	1	0	1	19	0	1	1	0	0	0	2	0	0	1	0	1	0	1	0	2	0	1	2	1	0	0	0		1153.11	18055	28.41	17	73.98
1949	2915	1		0	0	0		0	0		0	0	55	0	0	0	1	0	0	19	1	0	1	1	0	0	2	0	0	0	0	1	0	0	0	2	0	0	1	1	0	1			1153.11	18055	28.41	17	73.98
1950	3016	1		0	0	0		0	0		0	0	79	1	0	0	1	1	0	19	1	1	2	1	1	1	2	1	0	0	0	1	0	1	0	2	0	1	1	1	0	0	0		1153.11	18055	28.41	17	73.98
1951	3060	1		0	0	0		0	0		0	0	67	1	0	0	1	0	0	19	1	1	2	1	1	1	2	1	0	2	0	0	1	1	0	2	0	1	1	2	0	0	1		1153.11	18055	28.41	17	73.98
1952	3046	1		0	0	0		0	0		0	0	38	0	0	0	0	1	0	19	1	0	1	1	0	0	2	0	0		0	1	0	0	0	2	0	1	0	1	0	0	0		1153.11	18055	28.41	17	73.98
1953	3053	1		0	0	0		0	0		0	0	80	1	1	0	0	0	0	19	1	1	2	1	1	0	2	0	0	0	0	1	0	1	1	2	0	1	2	0	1	0			1153.11	18055	28.41	17	73.98
1954	2999	1		0	0	0		0	0		0	0	56	0	0	0	0	1	0	19	1	1	2	0	1	0	2	1	0	0	0	1	0	1	0	2	0	1	1	1	0	0	0		1153.11	18055	28.41	17	73.98
1955	3080	1		0	0	0		0	0		0	0	63	1	0	0	0	0	0	19	0	1	2	0	1	0	2	0	0	0	0	1	0	1	0	2	0	0	1	1	0	0	0		1153.11	18055	28.41	17	73.98
1956	2988	1		0		0		1	9		1	1		1	0	0		1	1	19	0	1	2		1	0		1								2	0								1153.11	18055	28.41	17	73.98
1958	2963	1		0	0	0		0	0		0	0	60	0	0	0	0	0	0	19	0	1	2	1	1	0	2	1	1		0	1	0	0	0	2	0	1	2	1	0	1	0		1153.11	18055	28.41	17	73.98
1960	2938	1		0	0	0		0	0		0	0	73	1	0	0	0	0	0	19	1	0	2	1	1	0	2	0	0	1	0	0	0	1	0	2	0	1	2	1	0		0		1153.11	18055	28.41	17	73.98
1961	2990	1		0	0	0		0	0		0	0	60	0	0	0	0	1	0	19	0	1	1	0	0	0	2	0	0	0	0	1	0	1	0	1	0	1	1	1	0	0	0		1153.11	18055	28.41	17	73.98
1962	3033	1		0	0	0		0	0		0	0	73	1	1	0	0	0	0	19	1	0	2	1	1	1	2	0	0	0	0	1	1	1	0	2	0	1	1	1	0	0	0		1153.11	18055	28.41	17	73.98
1963	3037	1		1	0	0		0	0		0	0	86	1	0	0	0	0	0	19	1	1	2	0	1	1	2	1	1	2	0	1	1	1	2	2	0	1	2	2	2				1153.11	18055	28.41	17	73.98
1964	3006	1		1	1	0		0	0		0	0	78	1	0	0	0	1	0	19	1	0	2	0	1	1	2	0	1	1	0	1	0	0	0	2	0	1	1	1	0	0			1153.11	18055	28.41	17	73.98
1966	2931	1		0	0	0		0	0		0	0	56	0	0	0	0	0	0	19	0	1	2	0	1	0	2	0	1	1	0	1	0	0	1	2	0	1	1	1	0	0	1		1153.11	18055	28.41	17	73.98
1967	3011	1		0	0	0		0	0		0	0	70	1	0	0	0	1	1	19	1	0	2	1	1	0	2	0	0	2	0	1	0	1	2	2	0	1	2	2	2				1153.11	18055	28.41	17	73.98
1968	3018	1		0	0	0		0	0		0	0	67	1	0	1	1	0	0	19	1	1	2	0	1	1	2	1	0	0	0	1	0	1	1	2	0	1	2	1	1	0			1153.11	18055	28.41	17	73.98
1969	3061	1		0	0	0		0	0		0	0	65	1	0	0	0	0	0	19	1	1	1	0	1	0	2	1	0	2	0	1	0	1	2	2	0	1		2	2				1153.11	18055	28.41	17	73.98
1970	3005	1		0	0	0		0	0		0	0	83	1	1	0	0	0	0	19	1	0	2	1	1	1	2	0	0	1	0	1	0	1	0	2	0	1		1	0				1153.11	18055	28.41	17	73.98
1972	3063	1		0	0	0		0	0		0	0	69	1	0	0	1	0	0	19	1	1	2	0	1	1	2	0	0	1	0	1	1	1	1	2	0	1	2	1	1	0			1153.11	18055	28.41	17	73.98
1973	2948	1		0	0	0		0	0		0	0	74	1	0	0	0	1	0	19	0	1	2	0	1	1	2	1	0	2	0	1	0	1	2	2	0	1	2	2	2		0		1153.11	18055	28.41	17	73.98
1974	3035	1		0	0	0		0	0		0	0	60	0	0	0	0	0	0	19	1	0	1	1	0	0	2	0	0	0	0	0	0	1	0	2	0	1	1	1	0	0	0		1153.11	18055	28.41	17	73.98
1976	1140	1		0	0	0		0	0		0	0	55	0	0	0	0	0	0	2	0	0	1	1	0	0	2	1	1	0	0	1	0	0	0	1	0	1	1	0	1	0	0		3227.63	46654	21.55	15	74.29
1977	1043	1		0	0	0		0	0		0	0	60	1	1	0	0	0	0	2	1	1	2	1	1	1	0	0	0	0	0	1	0	1	0	2	0	1	1	1	1	1	0		3227.63	46654	21.55	15	74.29
1978	2989	1		0	0	0		0	0		0	0	62	1	0	0	0	0	0	19	0	1	2	0	1	0	2	0	1	1	0	1	0	0	2	2	0	1	1	1	2	1	1		1153.11	18055	28.41	17	73.98
1979	2969	1		0	0	0		0	0		0	0	86	1	0	0	0	1	0	19	0	1	2		1	0	2	0	1	2	0	1	1	1	2	2	0	1		2	2				1153.11	18055	28.41	17	73.98
1980	3085	1		0	0	0		0	0		0	0	64	1	1	0	0	0	0	19	1	1	1	0	1	1	2	1	0	2	0	1	0	1	0	2	0	1	2	2	1				1153.11	18055	28.41	17	73.98
1981	3050	1		0	0	0		0	0		0	0	73	1	0	0	0	0	0	19	0	1	1	0	0	0	0	0	1		0	1	0	1		2	0	1		2					1153.11	18055	28.41	17	73.98
1982	1638	1		0	0	0		0	0		0	0	75	1	1	1	1	0	0	5	1	1	2	0	1	1	0	0	0	0	0	1	0	1	1	2	0	1		2	1	0	1		830.83	15189	62.51	19	72.86
1984	1451	1		0	0	0		0	0		0	0	76	1	1	0	0	1	0	5	1		2	1	1	1	2	0	0	0	0	1	0	1	0	2	0	1	1	0	2	1	0		830.83	15189	62.51	19	72.86
1985	1629	1		0	0	0		0	0		0	0	62	1	1	1	1	0	0	5	1	1	2	1	1	0	0	0	0	1	0	1	0	1	1	2	0	1	2	1	1	1	2		830.83	15189	62.51	19	72.86
1986	1485	1		0	0	0		0	0		0	0	67	1	0	0	0	0		5	1	1	2	1	1	1	2	0	0	1	0	1	0	1	1	2	0	1	2	1	2	0	0		830.83	15189	62.51	19	72.86
1988	1585	1		0	0	0		0	0		0	0	81	1	0	0	0	1	0	5	1	0	1	0	0	1	2	0	0	2	0	1	0	1	0	2	0	1		2	0	0	0		830.83	15189	62.51	19	72.86
1989	1483	1		0	0	1	1	0	0	0	0	0	59	0	1	0	0	0	1	5	1	1	2	0	1	0	2	0	0	0	0	1	0	1	0	1	0	1	2	2	1	0	0		830.83	15189	62.51	19	72.86
1991	1473	1		1	1	0		0	0		0	0	61	0	0	0	1	0	0	5	1	1	1	0	1	1	1	1	0	2	0	1	1	1	2	2	0	1	2	2	2	1	1		830.83	15189	62.51	19	72.86
1992	1449	1		0	0	0	1	0	0	1	0	1	48	0	0	0	0	1	0	5	1	0	1	1	0	0	0	0	0	0	0	1	0	1	0	2	0	1	0	2	2	1	0		830.83	15189	62.51	19	72.86
1993	1531	1		0	0	0		0	0		0	0	67	1	1	1	0	0	0	5	0	1	1	1	0	0	2	0	1	2	0	1	0	0	2	2	0	1	1	2	2	0	0		830.83	15189	62.51	19	72.86
1994	3874	1		0	0	0		0	0		0	0	82	1	0	0	0	0	0	5	1	0	2	0	1	1	2	0	0	0	0	1	0	1	0	2	0	1	0	0	2	0	0		830.83	15189	62.51	19	72.86
1995	1462	1		0	0	0		0	0		0	0	79	1	0	0	0	0	0	5	0	1	1	0	0	0	1	0	1	1	0	1	0	1	1	2	0	1	2	1	2	0	0		830.83	15189	62.51	19	72.86
1996	1461	1		0	0	0		0	0		0	0	61	1	0	0	0	0	0	5	0	1	1	0	0	1	2	0	0	1	0	1	0	1	2	2	0	1	1	0	2	1	0		830.83	15189	62.51	19	72.86
1998	1487	1		0	0	0		0	0		0	0	74	1	1	0	0	0	0	5	1	1	1	1	0	1	0	0	0	1	0	1	1	1	0	2	0	1	1	2	2	0	0		830.83	15189	62.51	19	72.86
1999	1455	1		0	0	0		0	0		0	0	90	1	1	1	1	0	0	5	1	0	2		1	1	0	0	0	0	0	1	0	1	1	2	0	1	2	2	1	0	1		830.83	15189	62.51	19	72.86
2000	3927	1		0	0	0		0	0		0	0	74	1	0	1	1	0	0	5	1	1	2	0	1	1	2	0	0	1	0	1	0	1	2	2	0	1	2	2	2	0	0		830.83	15189	62.51	19	72.86
2007	3716	1		1	0	0		0	0		0	0	78	1	1	0	0	0	0	4	1	1	2	1	1	0	2	0	1	1	0	0	1	1	1	2		1	2	1	2	1	0		1456.1	9148	26.34	7	72.74
2008	3800	1		0		0		1	9		1	1		1	1	0		0	0	4	0	0	2		1	1		0								2	0								1456.1	9148	26.34	7	72.74
2010	3682	1		0	0	0	1	0	0	1	0	1	74	1	1	1	1	0	0	4	1	0	2	0	1	0	2	0	0	2	0	1	0	0	2	2	0	1		2	2				1456.1	9148	26.34	7	72.74
2011	2612	1		0	0	0		0	0		0	0	75	1	0	0	0	0	0	13	1	1	1	1	0	1	2	1	1	0	0	0	0	1	0		0	1	0	0	0	0	0		1812.4	30794	59.13	18	73.14
2013	2603	1		0	0	0		0	0		0	0	78	1	1	0	0	0	0	13	1	0	2	0	1	1	2	0	1	0	0	1	0	0	2	2	0	1	1	2	2	0	0		1812.4	30794	59.13	18	73.14
2014	2611	1		0	0	0		0	0		0	0	80	1	1	0	0	0	0	13	1	0	2	1	1	1	2	1	0	1	0	1	1	1	0	2	0	1	1	1	0	0			1812.4	30794	59.13	18	73.14
2016	2530	1		0	0	0	1	0	0	1	0	1	72	1	0	0	0	0	0	13	0	0	1	1	0	0	0	0	0	1	0	1	0	1	0	1	0	1	1	2	2	0	0		1812.4	30794	59.13	18	73.14
2017	2563	1		0	0	0		0	0		0	0	56	0	0	0	0	0	0	13	1	0	2	0	1	0	2	0	0	1	0	0	0	0	2	2	0	1	1	1	2	0	0		1812.4	30794	59.13	18	73.14
2018	2606	1		0	0	0		0	0		0	0	72	1	1	0	0	1	0	13	1	0	2	1	1	1	2	0	0	0	0	1	0	1	0	2	0	1	0	1	0	0	0		1812.4	30794	59.13	18	73.14
2019	2486	1		0	0	0		0	0		0	0	74	1	0	0	0	0	0	13	0	1	1	0	0	0	2	0	1	0	0	1	0	1	2	2	0	0	0	0	1	0	0		1812.4	30794	59.13	18	73.14
2020	2490	1		0	0	0		0	0		0	0	57	1	1	0	0	0	0	13	1	1	2	1	1	0	2	1	1	1	0	1	0	1	1		0	1	2	2	1	0	0		1812.4	30794	59.13	18	73.14
2021	2499	1		0	0	0		0	0		0	0	62	1	1	1	1	0	0	13	1	0	1	1	0	0	2	0	0	1	0	1	0	1	1	2	0	1	1	2	0	0	0		1812.4	30794	59.13	18	73.14
2023	2589	1		0	0	0		0	0		0	0	62	1	1	0	0	0	0	13	0	0	2	1	1	1	2	0	0	1	0	1	0	1		1	0	1		1			0		1812.4	30794	59.13	18	73.14
2024	2481	1		0	0	0		0	0		0	0	63	1	0	0	0	0	0	13	0	0	2	1	1	0	2	0	1	0	0	1	0	1		1	0	1		2			0		1812.4	30794	59.13	18	73.14
2026	2493	1		0	0	0		0	0		0	0	89	1	1	0		1	0	13	0	1	2	1	1	0	2	0	0	2	0	1	0	1	1	2	0	1		1	1				1812.4	30794	59.13	18	73.14
2027	2558	1		0	0	0		0	0		0	0	65	1	1	0	0	0	0	13	1	0	2	0	1	1	2	0	0	0	0	1	0	0	0	2	0	1	1	1	2	0			1812.4	30794	59.13	18	73.14
2028	2539	1		0	0	0		0	0		0	0	65	1	1	0	0	0	0	13	1	1	1	1	0	0	2	0	0	0	0	0	1	1	0		0	1	0	2	0	0	0		1812.4	30794	59.13	18	73.14
2029	2545	1		0	0	0		0	0		0	0	53	0	1	0	0	0	0	13	1	1	1	1	0	0	2	0	1	1	0	1	1	1	1	1	0	1	1	2	0	0	0		1812.4	30794	59.13	18	73.14
2031	2582	1		0	0	0		0	0		0	0	66	1	0	0	0	0	0	13	1	0	2	0	1	0	2	0	0	1	0	1	0	0	2		0	1	0	2		0			1812.4	30794	59.13	18	73.14
2032	2534	1		0	0	1	1	0	0	0	0	0	81	1	0	0	1	0	1	13	0	1	1	0	0	0	2	0	1	1	0	1	0	1		1	0	1		1		0			1812.4	30794	59.13	18	73.14
2035	2560	1		0	0	0		0	0		0	0	48	0	1	0	0	0	0	13	1	0	1	1	0	0	2	0	0	2	0	1	0	0	0		0	1	0	2	2	1	1		1812.4	30794	59.13	18	73.14
2036	2821	1		1	1	1	1	0	0	0	0	0	58	0	0	1	0	0	1	16	0	0	2	1	1	0	2	1	1	1	0	1	0	1	0		0	1	1	1	1	0	0		1749.68	37627	48.61	21	72.74
2037	2803	1		0	0	0		0	0		0	0	64	1	1	0	0	0	0	16	0	0	1	0	0	0	2	0	1	2	0	1	0	0	1		0	1	2	1	1	1	1		1749.68	37627	48.61	21	72.74
2038	2783	1		0	0	0		0	0		0	0	76	1	1	0	1	0	0	16	0	1	1	0	0	0	2	1	0	2	0	1	0	0	0		0	1	2	2	1	0	0		1749.68	37627	48.61	21	72.74
2039	2850	1		0	0	0		0	0		0	0	41	0	0	0	0	0	0	16	0	1	1	0	0	1	0	0	0	1	0	0	0	1	2	1	0	1	1	1	2	0	0		1749.68	37627	48.61	21	72.74
2041	2791	1		0	0	0		0	0		0	0	57	0	1	0	1	0	0	16	1	0	1	1	0	0	2	1	0	0	0	1	0	1	0		0	1	0	1	0	0	0		1749.68	37627	48.61	21	72.74
2042	2808	1		0	0	0		0	0		0	0	63	1	0	0	0	0	0	16	0	1	1	1	0	0	2	1	0	0	0	1	0	1	2		0	1	1	1	2	0	1		1749.68	37627	48.61	21	72.74
2043	2811	1		0	0	0		0	0		0	0	40	0		0	0	1	0	16	0	1	1	0	0	1	1	1	0	1	0	1	0	1	2	1	0	1	2	1	1	0	0		1749.68	37627	48.61	21	72.74
2046	2785	1		0	1	0		0	1		0	1	43	0	1	0	1	0	0	16	0	1	1	1	0	0	0	1	1	2	0	1	0	0	2		0	1		2	2	1	1		1749.68	37627	48.61	21	72.74
2048	2793	1		0	0	0		0	0		0	0	52	0	1	0	0	0	0	16	0	1	2	1	1	0	0	1	0	0	0	1	0	0	2	1	0	1	1	1	2	0	1		1749.68	37627	48.61	21	72.74
2049	1499	1		0	0	0		0	0		0	0	79	1	1	0	0	0	0	5	0	1	2	0	1	0	0	0	0	2	0	1	0	0	1	1	0	1	2	2	1				830.83	15189	62.51	19	72.86
2050	2774	1		0	0	0		0	0		0	0	47	0	0	0	0	0	0	16	0	1	1	0	0	0	2	1	0	2	0	1	0	0	2	1	0	1	2	1	2	1	0		1749.68	37627	48.61	21	72.74
2051	2843	1		0	0	1	1	0	0	0	0	0	68	1	0	0	0	0	0	16	0	1	1	1	0	0	2	1	1	0	0	1	0	1	2	2	0	1	0	1	0	0	0		1749.68	37627	48.61	21	72.74
2052	2823	1		0	0	0		0	0		0	0	62	1	0	1	1	0	0	16	0	1	1	0	0	0	2	1	1	0	1	1	0	1	2	2	0	0	2	2	2	1			1749.68	37627	48.61	21	72.74
2057	3907	1		0	0	0		0	0		0	0	55	0	1	0	1	0	0	5	1	1	2	1	1	0	0	0	0	1	0	1	0	1	1		0	1	2	1	1		2		830.83	15189	62.51	19	72.86
2058	2127	1		0	0	0		0	0		0	0	47	0	0	0	1	0	0	10	1	1	1	0	0	0	2	1	0	2	0	1	0	0	2		0	1	2	1	2	0	0		2181.32	66803	9.33	33	72.74
2063	1661	1		0	0	0		0	0		0	0	69	1	0	0	0	0	0	6	1	1	1	1	0	1	2	1	0	2	0	0	1	1	2	2	0	0	2	2	2				720.42	7775	32.46	11	72.96
2064	1649	1		0	0	0	1	0	0	1	0	1	74	1	0	0	0	1	0	6	0	0	1	1	0	1	0	1	0	1	0	1	0	1	1	2	0	1	2	2	2	1	0		720.42	7775	32.46	11	72.96
2065	1675	1		0	0	0		0	0		0	0	59	0	0	0	0	0	0	6	0	1	1	1	0	0	2	0	0	2	0	1	0	1	2	1	0	1	2	2	2		0		720.42	7775	32.46	11	72.96
2066	1692	1		0	0	1	1	0	0	0	0	0	73	1	0	0	0	0	0	6	0	1	1	0	0	0	0	0	0	2	0	1	0	0	2		0	1	2	2	0	0	1		720.42	7775	32.46	11	72.96
2067	1686	1		0		0		1	9		1	1		1	0	0		1	1	6	0	1	1		0	0		0								2	0								720.42	7775	32.46	11	72.96
2070	1659	1		1		0		1	9		1	1		1	1	0		1	1	6	1	0	2		1	1		1									0								720.42	7775	32.46	11	72.96
2071	1682	1		1	1	0		0	0		0	0	61	0	1	0	0	1	0	6	0	0	1	0	0	0	0	1	1	2	0	1	0	1	2	2	0	1	2	1	0	0	1		720.42	7775	32.46	11	72.96
2072	1708	1		0		0		1	9		1	1		1	1	0		0	0	6	1	0	1		0	1		1								2	0								720.42	7775	32.46	11	72.96
2073	1684	1		0	0	1	1	0	0	0	0	0	75	1	0	0	0	0	0	6	0	1	2	0	1	0	2	1	0		0	1	0	1		2	0	1		1		0	0		720.42	7775	32.46	11	72.96
2074	1731	1		0		1		1	9	0	1	1		0	0	0		0	0	6	0	1	1		0	0		0								2	0								720.42	7775	32.46	11	72.96
2075	1669	1		0	0	0		0	0		0	0	69	1	0	0	0	0	0	6	1	0	1	1	1	1	2	1	0	1	0	1	0	1	2	2	0	1	1	1	2	1	0		720.42	7775	32.46	11	72.96
2076	1680	1		0	0	0	1	0	0	1	0	1	94	1	1	0	0	1	1	6	0	0	2	0	1	1	0	0	1			1	0	0	0	2	0	1		1	1	1	2		720.42	7775	32.46	11	72.96
2077	1729	1		0	0	0		0	0		0	0	67	1	0	0	1	0	0	6	1	1	1	1	0	1	2	1	0	2	0	0	1	1	2	2	0	1	2	2	1		2		720.42	7775	32.46	11	72.96
2078	1658	1		0	0	0	1	0	0	1	0	1	73	1	1	0	1	0	0	6	1	1	2	1	1	1	0	0	0	1	0	1	0	1	0	2	0	1	2	1	0	0	1		720.42	7775	32.46	11	72.96
2079	1702	1		0		0		1	9		1	1		1	1	0		0	0	6	1	1	2		1	1		1								2	0								720.42	7775	32.46	11	72.96
2080	1725	1		0	0	0		0	0		0	0	70	1	1	0	1	0	0	6	1	1	2	1	1	1	1	0	0	2	0	1	1	1	2		0		2	2	2	1	0		720.42	7775	32.46	11	72.96
2082	1713	1		0	0	1	1	0	0	0	0	0	57	0	0	0	0	0	0	6	1	1	1	0	0	0	2	0	0	2	0	0	0	0	2	2	0	0	0	2	2				720.42	7775	32.46	11	72.96
2083	1698	1		0	0	0		0	0		0	0	63	1	0	0	0	0	0	6	1	1	1	0	0	1	2	0	0	2	0	1	0	1	1	2	0	1	2	2	2		1		720.42	7775	32.46	11	72.96
2087	1660	1		0	0	0		0	0		0	0	67	1	1	0	0	0	0	6	0	0	1	1	1	0	2	0	1	2	0	1	0	1	2	1	0	1	1	2	2	1	0		720.42	7775	32.46	11	72.96
2088	1689	1		0	0	0		0	0		0	0	63	1	1	0	0	0	0	6	0	0	1	1	0	0	0	0	1	1	0	1	0	1	1	2	0	1	2	1	0	0	1		720.42	7775	32.46	11	72.96
2090	1727	1		0	0	0		0	0		0	0	43	0	0	0	0	0	0	6	1	1	1	0	0	0	2	1	1	2	0	1	0	0	2	1	0	1	2	2	2		1		720.42	7775	32.46	11	72.96
2091	1683	1		1	1	0	1	0	0	1	0	1	75	1	1	0		0	1	6	0	1	2	0	1	1	2	1	1		0	1	0	1		2	0	1		1					720.42	7775	32.46	11	72.96
2092	1732	1		0	0	0		0	0		0	0	88	1	1	0	0	1	0	6	0	1	2	0	1	0	2	1	1	2	0	1	0	1	2	2	0	1	2	2	2				720.42	7775	32.46	11	72.96
2093	1687	1		0	0	0		0	0		0	0	57	0	0	1	0	0	0	6	0	1	1	0	0	1	0	1	0	1	0	1	0	1	0	2	0	1	1	2	2	0	0		720.42	7775	32.46	11	72.96
2094	1726	1		0	0	0		0	0		0	0	43	0	1	0	0	0	0	6	1	1	1	1	1	1	2	1	1	1	0	0	0	1	2	2	0	1	1	1	1	0	0		720.42	7775	32.46	11	72.96
2096	1719	1		0	0	0		0	0		0	0	60	0	0	0	0	0	0	6	1	1	1	1	0	0	0	0	1	2	0	0	1	0	2	2	0	1	2	2	0	0	1		720.42	7775	32.46	11	72.96
2097	1724	1		0	0	0		0	0		0	0	67	1	0	0	0	1	0	6	1	0	1	1	1	0	1	0	0		0	1	0	1	2	2	0	1		2	2	1	0		720.42	7775	32.46	11	72.96
2098	1718	1		0	1	0		0	1		0	1	68	1	1	0	1	0	0	6	1	0	2	1	1	1	2	0	0	2	0	1	0	1	0	2	0	1		2	2	0	0		720.42	7775	32.46	11	72.96
2099	2854	1		1	0	0		0	0		0	0	56	0	0	0	0	0	0	16	1	0	1	1	0	0	0	1	0	2	0	1	0	1	1		0	1	1	2	0	0	2		1749.68	37627	48.61	21	72.74
2100	2838	1		0	0	0		0	0		0	0	74	1	1	0	0	0	0	16	0	1	1	0	0	0	2	1	1	0	0	1	0	1	1	2	0	1	1	0	2		0		1749.68	37627	48.61	21	72.74
2101	1628	1		0	0	0		0	0		0	0	55	0	0	0	0	0	0	5	1	0	1	1	0	0	2	0	0	1	0	1	0	1	1		0	1	1	1	1	0	0		830.83	15189	62.51	19	72.86
2103	1534	1		0	0	0		0	0		0	0	59	0	1	0	0	0	0	5	1	1	1	0	0	0	0	1	0	2	0	1	0	0	2	2	0	1	2	2	2				830.83	15189	62.51	19	72.86
2105	1565	1		0	0	0		0	0		0	0	63	1	0	0	1	0	0	5	1	1	2	0	1	0	2	1	0	2	0	1	1	0	2	2	0	1	2	1	2				830.83	15189	62.51	19	72.86
2106	443	1		0		1		1	9	0	1	1		0	1	0		0	1	18	1	1	2		1	0		1								2	0								3308.1	58828	36.46	17	73.26
2108	5367	1		0	0	0		0	0		0	0	56	0	1	0	0	0	0	18	1	1	2	1	1	0	2	1	0	0	0	1	0	1	0	2	0	1	2	0	2	1	0		3308.1	58828	36.46	17	73.26
2110	327	1		0	0	0		0	0		0	0	44	0	0	0	0	0	1	18	1	1	1	1	0	0	0	1	0	2	0	1	0	1	1	2	0	1	1	1	2	0	1		3308.1	58828	36.46	17	73.26
2113	515	1		0	0	0		0	0		0	0	44	0	0	0	0	0	0	18	1	1	2	0	1	0	2	0	0		0	1	0	0	0		0	1	2	1	1	0	0		3308.1	58828	36.46	17	73.26
2114	5429	1		0	0	0		0	0		0	0	60	0	0	0	0	0	0	18	1	1	1	1	0	1	2	0	0	0	0	1	0	0	1	2	0	1	0	0	2	1	0		3308.1	58828	36.46	17	73.26
2116	2449	1		0	0	0		0	0		0	0	58	0	0	0	0	0	0	12	1	1	1	1	0	1	2	0	0	0	0	0	0	0	1	2	0	1	2	1	1	0	0		280.04	4804	63.34	18	71.73
2117	1153	1		0	0	0		0	0		0	0	52	0	0	0	0	0	0	2	1	1	1	1	0	0	0	0	0	1	0	0	1	0	2		0	1	2	2	0	0	0		3227.63	46654	21.55	15	74.29
2118	1590	1		0	0	0		0	0		0	0	56	0	1	1	1	0	0	5	1	0	1	1	0	0	0	1	0	0	0	1	0	0	0	2		1	2	1	0				830.83	15189	62.51	19	72.86
2120	520	1		0	0	0		0	0		0	0	39	0	1	0	0	0	0	18	1	1	1	1	0	1	2	0	0	0	0	1	0	0	0	2	0	1	1	1	2	0	0		3308.1	58828	36.46	17	73.26
2122	486	1		0	0			0	0		0	0	80	1		0	0		0	18	1	1	1	0	1	1	0	1	0	2	0	1	0	1		2	0	1	1	1	2				3308.1	58828	36.46	17	73.26
2124	5399	1		0	0	0		0	0		0	0	57	0	0	0	0	0	0	18	1	0	1	1	0	0	0	0	0	0	0	1	0	0	0	1	0	1	1	1	2	0	0		3308.1	58828	36.46	17	73.26
2125	5276	1		0	0	0		0	0		0	0	63	0	1	0	1	0	0	18	0	1	1	0	1	1	2	1	1	2	0	1	0	1	2	1	0	1	2	2	2		1		3308.1	58828	36.46	17	73.26
2130	5341	1		0	0	0		0	0		0	0	70	1	0	0	0	0	0	18	1	0	1	1	0	1	2	1	0	2	0	1	0	0	2	2	0	1	1	2	2	0			3308.1	58828	36.46	17	73.26
2131	5430	1		0	0	0		0	0		0	0	65	1	0	0	0	0	0	18	1	1	1	0	0	0	2	0	0	2	0	1	0	0	2		0	1	2	2	2				3308.1	58828	36.46	17	73.26
2132	5192	1		0	0	0		0	0		0	0	61	0	0	0	0	0	0	18	1	1	2	1	1	0	0	0	0	0	0	1	1	0	1	2	0	1	1	1	2	0	0		3308.1	58828	36.46	17	73.26
2134	5424	1		0	0	0		0	0		0	0	52	0	0	0	0	0	0	18	1	0	1	1	0	1	2	0	0	2	0	1	0	0	2	2	0	1	1	2	2		1		3308.1	58828	36.46	17	73.26
2138	3384	1		0	0	1	1	0	0	0	0	0	60	1	0	0	0	0	1	1	1	1	2	0	1	0	0	0	0	2	0	0	0	0	2	2	0	1	2	2	2				587.11	12300	68.39	21	73.97
2140	3403	1		0	0	0		0	0		0	0	68	1	0	0	0	0	0	1	0	1	2	0	1	0	0	1	1	2	0	1	0	0	2		0	1	1	2	2	0	1		587.11	12300	68.39	21	73.97
2143	806	1		0	0	0		0	0		0	0	55	0	1	0	0	0	0	1	1	1	1	1	0	1	0	0	1	2	0	1	0	0	2	1	0	1	2	2	2	0			587.11	12300	68.39	21	73.97
2144	3435	1		0	0	0		0	0		0	0	52	0	1	0	0	0	0	1	1	1	1	1	0	0	0	1	0	2	0	0	0	0	2	2	0	1	1	2	2				587.11	12300	68.39	21	73.97
2147	3412	1		0	0	0		0	0		0	0	65	1	1	0	0	0	0	1	1	1	2	0	1	0	0	0	0	2	0	0	0	0	2	1	0	1	2	2	2				587.11	12300	68.39	21	73.97
2152	3370	1		0	0	1	1	0	0	0	0	0	95	1	1	0	1	0	0	1	1	1	2	1	1	1	2	0	0		0	1	1	1			0	1		2					587.11	12300	68.39	21	73.97
2153	1039	1		0	0	0		0	0		0	0	70	1	0	0	0	0	0	2	0	1	1	0	0	0	1	1	0	1	0	1	1	1	2	2	0	1	2	2	2	1			3227.63	46654	21.55	15	74.29
2155	988	1		0		0		1	9		1	1		1	1	0		1	0	2	0	1	2		1	1		1								2	0								3227.63	46654	21.55	15	74.29
2157	1089	1		0	0	0		0	0		0	0	66	0	0	0	0	0	0	2	0	1	1	0	0	0	1	0	0	2	0	1	0	1	2	2	0	1	2	2	2	1			3227.63	46654	21.55	15	74.29
2158	3520	1		0		0		1	9		1	1		1	0	0		1	1	2	0	1	1		0	0		1								2	0								3227.63	46654	21.55	15	74.29
2160	1046	1		0	0	0		0	0		0	0	71	1	0	0	0	0	0	2	1	0	1	0	0	0	2	1	1	0	0	1	0	0	0	2	0	1	1	1	1	0	0		3227.63	46654	21.55	15	74.29
2161	3447	1		0	0	0		0	0		0	0	63	1	1	0	0	0	0	1	1	0	1	1	0	0	2	0	0	1	0	1	0	1	2	2	0	1	2	2	2				587.11	12300	68.39	21	73.97
2162	3544	1		0	0	0		0	0		0	0	61	0	0	0	0	0	0	2	1	1	1	1	0	0	2	1	0	0	0	1	0	1	0	2	0	1	1	0	1	0	0		3227.63	46654	21.55	15	74.29
2167	3498	1		0	0	0		0	0		0	0	69	1	0	0	0	0	0	2	0	1	1		0	0	2	1	1	1	0	1	0	1	1		0	1	1	1	1		1		3227.63	46654	21.55	15	74.29
2169	1137	1		0	0	0		0	0		0	0	58	0	0	0	1	0	0	2	0	1	2	0	1	1	2	1	1	2	0	1	0	1	2	2	0	1	2	2	2				3227.63	46654	21.55	15	74.29
2187	2404	1		1	0	0		0	0		0	0	45	0	0	0	0	1	0	12	1	1	1	1	1	0	2	0	1	2	0	1	0	0	2	1	0	1	1	1	2				280.04	4804	63.34	18	71.73
2190	1497	1		0	0	0		0	0		0	0	68	1	0	0	0	0	1	5	0	1	2	1	1	0	0	1	1	2	0	1	1	1	2	2	0	1	2	2	2		1		830.83	15189	62.51	19	72.86
2195	2392	1		0	1	0		0	1		0	1	88	1	1	0	1	0	0	12	1	0	2	0	1	1	2	1	0	2	0	1	0	1	2	2	0	1	1	1	2		0		280.04	4804	63.34	18	71.73
2196	3375	1		0	0	0		0	0		0	0	56	0	0	0	0	0	0	1	1	1	1	1	0	1	0	0	0	2	0	0	0	1	2	2	0	1	2	2	2				587.11	12300	68.39	21	73.97
2197	943	1		0	0	0		0	0		0	0	66	1	0	1	0	0	0	1	1	1	2	0	1	0	2	0	0	1	0	1	0	1	2	2	0	1	1	1	2	1			587.11	12300	68.39	21	73.97
2198	959	1		0	0			0	0		0	0	75	1	1	0	0		0	1	1	1	2	1	1	0	2	0	0	1	0	0	1	1	2	1	0	1	2	1	2				587.11	12300	68.39	21	73.97
2200	3828	1		0	0	0		0	0		0	0	83	1	0	0		1	1	5	0	1	2	0	1	0	2	1	0		0	1	0	0		2	0	1		2					830.83	15189	62.51	19	72.86
2201	1587	1		0	0	0		0	0		0	0	44	0	0	0	0	0	0	5	1	1	1	1	0	1	0	1	0	2	0	1	0	0	2	2	0	1	2	2	2	0	0		830.83	15189	62.51	19	72.86
2202	1523	1		0	0	0		0	0		0	0	53	0	0	0	0	0	0	5	0	1	1	0	0	0	2	1	1	0	1	1	0	1	1	2	0	1	1	0	1	0	1		830.83	15189	62.51	19	72.86
2203	1631	1		0	0	0		0	0		0	0	74	1	1	0	0	0	0	5	1	1	2	0	1	0	2	1	0	0	0	1	0	1	2	2	0	1	2	1	2	0			830.83	15189	62.51	19	72.86
2205	1644	1		0	0	0		0	0		0	0	53	0	0	0	0	0	0	5	0	1	1	1	0	0	2	1	0	2	0	1	0	0	2		0	1	2	2	2				830.83	15189	62.51	19	72.86
2207	1489	1		0	1	0		0	1		0	1	65	1	0	0	0	0	0	5	1	1	2	0	1	0	2	0	0	2	0	1	0	1	2	2	0	1	2	2	2				830.83	15189	62.51	19	72.86
2208	1625	1		0	0	0		0	0		0	0	64	1	0	0	0	0	0	5	1	1	2	1	1	1	2	0	0	0	1	1	0	1	1	2	0	1	2	1	1	1	1		830.83	15189	62.51	19	72.86
2209	1513	1		0	0	0		0	0		0	0	76	1	0	0	0	0	1	5	0	1	2	0	1	0	2	0	1	1	0	1	0	1	2			1	2	1	2				830.83	15189	62.51	19	72.86
2210	1602	1		0	0	0		0	0		0	0	53	0	0	1	0	0	0	5	1	1	1	1	0	1	2	1	0	0	0	0	0	1	2		0	1	1	2	2	1	0		830.83	15189	62.51	19	72.86
2211	1445	1		0	0	0		0	0		0	0	59	0	0	0	0	0	0	5	1	1	1	1	0	1	2	0	0	0	0	1	0	1	0	2	0	1	0	1	1	0	0		830.83	15189	62.51	19	72.86
2212	1543	1		0	0	0		0	0		0	0	60	0	0	0	0	0	0	5	0	1	1	0	1	1	2	1	0	0	0	0	0	1	1		0	1	1	1	1	0	0		830.83	15189	62.51	19	72.86
2213	3939	1		0	0	0		0	0		0	0	53	0	0	0	0	0	0	5	1	1	1	1	0	1	2	1	0	1	0	1	0	0	0	1	0	1	0	1	0	0	2		830.83	15189	62.51	19	72.86
2214	3928	1		0	0	0		0	0		0	0	75	1	0	0	1	0	0	5	1	0	2	1	1	1	2	0	0	2	0	1	0	0	2		0	1	2	2	2	1			830.83	15189	62.51	19	72.86
2215	1550	1		0	0	0		0	0		0	0	54	0	0	0	1	0	0	5	1	1	1	0	0	0	2	1	1	0	0	1	0	0	2		0	1	2	2	2	0			830.83	15189	62.51	19	72.86
2217	3908	1		0	0	0		0	0		0	0	59	0	0	0	1	0	0	5	1	1	2	1	1	0	2	0	0	2	0	1	1	1	2	2	0	1	2	2	2				830.83	15189	62.51	19	72.86
2218	1640	1		0	0	0		0	0		0	0	81	1	1	0	0	0	0	5	1	1	2	1	1	1	2	1	0	2	0	1	0	1	2	2	0	1		2	2				830.83	15189	62.51	19	72.86
2219	1600	1		0	0	0		0	0		0	0	55	0	0	0	0	0	0	5	1	1	1	0	0	1	2	1	0	2	0	0	0	0	2	2	0	1	1	2	2				830.83	15189	62.51	19	72.86
2220	1578	1		0	0	0		0	0		0	0	39	0	0	0	1	0	0	5	1	1	1	0	0	0	2	1	0	2	0	1	0	1	2	1	0	1	1	2	2	1			830.83	15189	62.51	19	72.86
2221	3829	1		0	0	0		0	0		0	0	71	1	0	0	1	1	0	5	1	0	2	1	1	0	2	0	0	2	0	1	0	0	2		0	1	2	2	2				830.83	15189	62.51	19	72.86
2224	3815	1		0	0	0		0	0		0	0	64	1	0	1	0	0	0	5	1	1	1	1	0	0	0	0	0	2	0	0	0	1	2	2	0	1	2	2	2				830.83	15189	62.51	19	72.86
2225	3922	1		0	0	0		0	0		0	0	58	0	0	0	0	0	0	5	1	1	1	1	0	1	2	0	0	2	0	0	1	0	1	2	0	1	0	2	1	0	0		830.83	15189	62.51	19	72.86
2226	1536	1		0		1		1	9	0	1	1		1	1			0	1	5	0	1	2		1	0		0																	830.83	15189	62.51	19	72.86
2229	3814	1		0	0	0		0	0		0	0	71	1	1	0	0	0	0	5	1	1	2	1	1	1	0	1	0	2	0	0	0	0	0	2	0	1	2	1	0				830.83	15189	62.51	19	72.86
2232	3439	1		0	0	0		0	0		0	0	55	0	1	0	1	0	0	1	1	1	2	0	1	0	2	0	1	2	0	1	1	1	2	1	0	1	2	2	2				587.11	12300	68.39	21	73.97
2233	3468	1		0	0	0		0	0		0	0	57	0	1	0	0	0	0	1	0	1	2	1	1	0	2	0	1	2	0	1	0	1	2	2	0	1	2	2	1				587.11	12300	68.39	21	73.97
2235	3432	1		0	0	0		0	0		0	0	49	0	1	0	0	0	0	1	1	1	1	1	0	0	2	1	0	2	0	0	0	1	2	1	0	1	2	2	2				587.11	12300	68.39	21	73.97
2236	3440	1		0	0	0		0	0		0	0	56	0	1	0	0	0	0	1	1	1	1	0	0	1	0	0	0	2	0	1	0	0	2		0	1	2	2	2				587.11	12300	68.39	21	73.97
2238	3431	1		0	0	0		0	0		0	0	81	1	1	0	0	0	0	1	1	1	2	0	1	1	2	0	0	2	0	1	0	1	2	1	0	1	1	1	2		1		587.11	12300	68.39	21	73.97
2240	905	1		0	0	0		0	0		0	0	56	0	0	0	0	1	0	1	1	1	1	0	0	0	0	0	0	2	0	0	0	1	2	2	0	1	2	2	2				587.11	12300	68.39	21	73.97
2241	3421	1		0	0	0		0	0		0	0	63	1	0	0	0	0	0	1	1	1	1	0	0	1	2	0	0	1	0	1	0	0	2	1	0	1	1	1	2		1		587.11	12300	68.39	21	73.97
2245	3422	1		0	0	0		0	0		0	0	54	0	0	0	0	0	0	1	1	1	1	0	0	1	2	1	0	2	0	1	0	1	2	2	0	1	2	2	2	0			587.11	12300	68.39	21	73.97
2248	788	1		0	0	0		0	0		0	0	62	1	0	0	1	0	0	1	1	0	1	1	0	0	2	1	1	0	0	1	0	1	0		0	0	1	1	2		1		587.11	12300	68.39	21	73.97
2250	839	1		0	0	0		0	0		0	0	65	1	1	0	0	0	0	1	1	0	2	1	1	0	2	0	0	2	0	1	0	1	0	2	0	1	1	2	1	0	0		587.11	12300	68.39	21	73.97
2251	3367	1		0	0	1	1	0	0	0	0	0	67	1	0	0	0	0	0	1	0	1	2	0	1	1	2	1	0	2	0	1	0	1	2		1	1	1	1	2		1		587.11	12300	68.39	21	73.97
2254	827	1		0	0	0		0	0		0	0	54	0	0	1	1	0	0	1	1	1	2	0	1	0	2	0	0	1	0	1	0	1	2	2	0	1	2	1	2				587.11	12300	68.39	21	73.97
2255	893	1		1	1			0	0		0	0	48	0	0	0	0		0	1	1	1	1	1	0	1	0	1	0	2	0	1	0	0	2		0	1	2	2	2				587.11	12300	68.39	21	73.97
2257	917	1		0	0			0	0		0	0	53	0	1	1	1		0	1	1	1	1	0	0	1	2	0	1	2	0	1	0	1	2	2	0	1	2	2	2				587.11	12300	68.39	21	73.97
2258	843	1		0	0	0		0	0		0	0	75	1	1	0	0	0	0	1	1	1	2	1	1	0	0	1	0	2	0	1	0	1	2		0	1	2	2	2	0			587.11	12300	68.39	21	73.97
2260	817	1		0	0	1	1	0	0	0	0	0	74	1	0	0	0	0	1	1	1	1	1	1	0	1	2	1	1	2	0	1	0	1	2	2	0	1	2	2	2	0			587.11	12300	68.39	21	73.97
2263	3965	1		0	0	0		0	0		0	0	42	0	0	0	0	1	0	6	1	1	1	1	0	1	2	0	1	2	0	1	0	1	1	1	0	1	2	2	2	1	1		720.42	7775	32.46	11	72.96
2264	840	1		0	0	0		0	0		0	0	65	1	0	0	0	0	0	1	0	1	1	0	1	0	2	1	1	2	0	1	0	0	2	2	0	1	1	2	2	1	1		587.11	12300	68.39	21	73.97
2266	3381	1		0	0	0		0	0		0	0	79	1	0	0	0	0	0	1	0	1	2	0	1	1	0	0	1	2	0	0	0	1	2	1	0	1		2	2	0			587.11	12300	68.39	21	73.97
2267	1591	1		0	0	0		0	0		0	0	85	1	1	0	0	1	0	5	1	0	2		1	1	0	1	0	2	0	1	0	1	2		0	1	2	2	2				830.83	15189	62.51	19	72.86
2270	1457	1		0	0	0		0	0		0	0	82	1	1	0	0	0	0	5	0	1	2	0	1	0	2	0	1		0	1	0	1	2		0	1		2	2				830.83	15189	62.51	19	72.86
2271	1434	1		0	1	0		0	1		0	1	72	1	0	0	0	0	0	5	0	1	1	0	1	0	0	0	0	2	0	1	0	0	2	2	0	1	1	2	2				830.83	15189	62.51	19	72.86
2272	3877	1		0		0		1	9		1	1		1	1	0		0	1	5	0	1	1		0	0		0									0								830.83	15189	62.51	19	72.86
2273	1522	1		1	1	0		0	0		0	0	54	0	0	0	0	1	1	5	0	1	1	1	0	1	2	0	1	2	0	1	0	0	2		0	1	0	2	2	0	1		830.83	15189	62.51	19	72.86
2274	3919	1		0	0	0		0	0		0	0	57	0	0	0	0	0	0	5	1	1	1	1	0	0	2	0	0	2	0	0	0	0	2	2	0	1	1	2	2	1			830.83	15189	62.51	19	72.86
2275	3827	1		0	0	0		0	0		0	0	57	0	0	0	0	0	0	5	1	0	2	0	1	1	0	1	0	2	0	1	1	0	2		0	1	2	2	2				830.83	15189	62.51	19	72.86
2276	3844	1		0	0	0		0	0		0	0	71	1	1	0	0	0	0	5	0	1	1	0	1	0	2	0	1	2	0	0	0	1	2		0	1	1	1	2		0		830.83	15189	62.51	19	72.86
2277	1516	1		0	0	0		0	0		0	0	57	0	0	0	1	0	0	5	0	1	1	0	0	0	2	1	0	2	0	1	0	1	2		0	1	2	2	2		0		830.83	15189	62.51	19	72.86
2278	1441	1		0	0	0		0	0		0	0	95	1	1	1	1	0	0	5	1	0	2	0	1	1	2	1	0		0	1	0	1			0	1		2					830.83	15189	62.51	19	72.86
2280	1437	1		0	0	0		0	0		0	0	80	1	0	0	0	0	0	5	1	1	1	1	0	0	2	0	0	2	0	0	0	1	2	2	0	1	2	2	2				830.83	15189	62.51	19	72.86
2281	1570	1		0	0	0		0	0		0	0	62	1	1	0	0	0	0	5	1	0	1	1	0	0	2	0	0	2	0	1	0	1	2	2	0	1	1	2	2				830.83	15189	62.51	19	72.86
2283	1444	1		1	1	1	1	0	0	0	0	0	62	1	0	0	0	0	1	5	1	0	1	0	1	0	2	1	0	2	0	1	0	1	2		0	1	2	2	2	1	0		830.83	15189	62.51	19	72.86
2284	1508	1		0		0		1	9		1	1		0	0	0		0	0	5	0	1	1		0	0		0									0								830.83	15189	62.51	19	72.86
2286	1604	1		0	0	0		0	0		0	0	62	1	0	0	0	0	0	5	0	1	2	1	1	0	2	1	0	2	0	1	0	1	2			1	2	2	2		1		830.83	15189	62.51	19	72.86
2287	1494	1		0	0	0		0	0		0	0	66	1	0	0	0	0	0	5	0	1	2		1	0	0	0	0	2	0	1	0	1	1		0	1	2	2	1				830.83	15189	62.51	19	72.86
2288	1537	1		0	0	0		0	0		0	0	72	1	0	0	0	0	0	5	0	1	1	0	0	0	2	0	1	2	0	1	0	1	2	1	0	1	0	2	2		0		830.83	15189	62.51	19	72.86
2289	3901	1		0	0	0		0	0		0	0	57	0	0	0	0	0	0	5	1	1	1		0	0	2	1	0	2	0	0	0	0	0	2	0	1	0	2	2	0	1		830.83	15189	62.51	19	72.86
2291	1496	1		0		0		1	9		1	1		1	1	0		1	1	5	1	1	2		1	0		1								2	0								830.83	15189	62.51	19	72.86
2292	3875	1		0	0	0		0	0		0	0	50	0	0	0	0	0	0	5	1	1	1	1	0	0	2	1	0	2	0	0	0	1	2	2	0	1	1	2	2				830.83	15189	62.51	19	72.86
2293	1526	1		0	0	0		0	0		0	0	76	1	0	0	0	0	1	5	0	1	1	0	0	1	2	1	1	2	0	0	0	1	2	2	0	1	2	2	2	1			830.83	15189	62.51	19	72.86
2294	1568	1		0	0	0		0	0		0	0	65	1	0	0	0	1	0	5	1	1	1		1	0	0	0	0	2	0	1	0	0	2	2	0	1	2	2	2				830.83	15189	62.51	19	72.86
2296	1553	1		0	0	0		0	0		0	0	60	0	0	0	0	0	0	5	1	1	1	1	1	1	0	1	0	2	0	0	0	1	2	2	0	1	1	2	2		0		830.83	15189	62.51	19	72.86
2297	3923	1		0		0		1	9		1	1		1	0	0		0	0	5	1	0	1		0	1		0								2	0								830.83	15189	62.51	19	72.86
2299	3915	1		0	0	0		0	0		0	0	51	0	0	0	0	0	0	5	1	1	1	1	0	0	2	0	0	2	0	1	0	1	2	2	0	1	1	2	2				830.83	15189	62.51	19	72.86
2300	1515	1		0	1	0		0	1		0	1	60	0	1	0	0	0	0	5	0	1	1	1	1	0	2	0	1	2	0	1	1	1	1	2	0	1	2	2	1				830.83	15189	62.51	19	72.86
[truncated: 81 more columns]
